# Supplementary material for: Experimental impacts of grazing on grassland biodiversity and function are explained by aridity
Source: Nat Commun. 2023 Aug 19;14:5040. doi: 10.1038/s41467-023-40809-6 (PMC10439935; doi:10.1038/s41467-023-40809-6)
Supplement: Supplementary file 4 — Source Data [file 41467_2023_40809_MOESM4_ESM.zip]

Archive with 41 entries (40 files):
- Source Data/
- Source Data/Fig1a.csv.baiduyun.uploading.cfg
- Source Data/Fig1a.xls
- Source Data/Fig1b.xls
- Source Data/Fig2a.xls
- Source Data/Fig2b.xls
- Source Data/Fig2c.xls
- Source Data/Fig2d.xls
- Source Data/Fig3a.xls
- Source Data/Fig3b.xls
- Source Data/Fig3c.xls
- Source Data/Fig3d.xls
- Source Data/FigS1.xls
- Source Data/FigS10.xls
- Source Data/FigS11a.xls
- Source Data/FigS11b.xls
- Source Data/FigS12a.xls
- Source Data/FigS12b.xls
- Source Data/FigS12c.xls
- Source Data/FigS12d.xls
- Source Data/FigS2.xls
- Source Data/FigS3a.csv
- Source Data/FigS3b.csv
- Source Data/FigS3c.csv
- Source Data/FigS3d.csv
- Source Data/FigS3e.csv
- Source Data/FigS3f.csv
- Source Data/FigS3g.csv
- Source Data/FigS3h.csv
- Source Data/FigS4.xls
- Source Data/FigS5.xls
- Source Data/FigS6.xls
- Source Data/FigS7.xls
- Source Data/FigS8.xls
- Source Data/FigS9.xls
- Source Data/Table S3.xls
- Source Data/Table S4.xls
- Source Data/Table S5.xls
- Source Data/Table S6.xls
- Source Data/Table S7.xls
- Source Data/Table S8.xls
