# Supplementary material for: Experimental impacts of grazing on grassland biodiversity and function are explained by aridity
Source: Nat Commun. 2023 Aug 19;14:5040. doi: 10.1038/s41467-023-40809-6 (PMC10439935; doi:10.1038/s41467-023-40809-6)
Supplement: Supplementary file 4 — Source Data [file 41467_2023_40809_MOESM4_ESM.zip › Source Data/Fig1a.xls]

## Sheet: Fig1a
Location	G	EMF	sd	n	se
DS	G	0.283664	0.0272826	10	0.00862751
DS	NG	0.363835	0.0345057	10	0.0109116
MS	G	0.414085	0.0896148	25	0.017923
MS	NG	0.418795	0.0858457	25	0.0171691
TS	G	0.294627	0.0471614	15	0.012177
TS	NG	0.332932	0.045034	15	0.0116277
