# Supplementary material for: Experimental impacts of grazing on grassland biodiversity and function are explained by aridity
Source: Nat Commun. 2023 Aug 19;14:5040. doi: 10.1038/s41467-023-40809-6 (PMC10439935; doi:10.1038/s41467-023-40809-6)
Supplement: Supplementary file 4 — Source Data [file 41467_2023_40809_MOESM4_ESM.zip › Source Data/Fig1b.xls]

## Sheet: Fig1a
Location	AI	LNNEMF
MEADOW	0.5091	-0.0624547
MEADOW	0.5091	-0.105739
MEADOW	0.5091	-0.11833
MEADOW	0.5091	0.00625374
MEADOW	0.5091	-0.114752
MEADOW	0.5108	0.0997442
MEADOW	0.5108	0.0310253
MEADOW	0.5108	0.0174976
MEADOW	0.5108	0.137308
MEADOW	0.5108	0.043272
MEADOW	0.4817	-0.169652
MEADOW	0.4817	-0.0496997
MEADOW	0.4817	0.0165436
MEADOW	0.4817	-0.0674353
MEADOW	0.4817	-0.0950371
MEADOW	0.4383	-0.0339396
MEADOW	0.4383	0.0127026
MEADOW	0.4383	-0.0861366
MEADOW	0.4383	0.100515
MEADOW	0.4383	0.0250397
MEADOW	0.4967	-0.0174897
MEADOW	0.4967	-0.00325108
MEADOW	0.4967	0.0697088
MEADOW	0.4967	0.0335679
MEADOW	0.4967	0.165699
TYPICAL	0.5862	-0.0165406
TYPICAL	0.5862	-0.26824
TYPICAL	0.5862	-0.0892084
TYPICAL	0.5862	-0.178336
TYPICAL	0.5862	-0.156188
TYPICAL	0.6475	-0.0399587
TYPICAL	0.6475	0.0113649
TYPICAL	0.6475	0.0153349
TYPICAL	0.6475	0.085617
TYPICAL	0.6475	-0.0286352
TYPICAL	0.5782	-0.07922
TYPICAL	0.5782	-0.0917355
TYPICAL	0.5782	-0.0563407
TYPICAL	0.5782	0.0606102
TYPICAL	0.5782	0.00453607
DESERT	0.7464	-0.0595271
DESERT	0.7464	-0.0521536
DESERT	0.7464	-0.0391871
DESERT	0.7464	-0.0769426
DESERT	0.7464	-0.157548
DESERT	0.6258	-0.0904757
DESERT	0.6258	-0.12199
DESERT	0.6258	-0.136285
DESERT	0.6258	-0.161103
DESERT	0.6258	-0.18722
