# Supplementary material for: Experimental impacts of grazing on grassland biodiversity and function are explained by aridity
Source: Nat Commun. 2023 Aug 19;14:5040. doi: 10.1038/s41467-023-40809-6 (PMC10439935; doi:10.1038/s41467-023-40809-6)
Supplement: Supplementary file 4 — Source Data [file 41467_2023_40809_MOESM4_ESM.zip › Source Data/Fig2a.xls]

## Sheet: Fig1a
Location	G	MD	sd	n	se
DS	G	0.364133	0.155588	10	0.0492012
DS	NG	0.50708	0.0819789	10	0.025924
MS	G	0.408663	0.121994	25	0.0243988
MS	NG	0.396189	0.10461	25	0.020922
TS	G	0.272664	0.050704	15	0.0130917
TS	NG	0.263654	0.0792232	15	0.0204553
