# Supplementary material for: Experimental impacts of grazing on grassland biodiversity and function are explained by aridity
Source: Nat Commun. 2023 Aug 19;14:5040. doi: 10.1038/s41467-023-40809-6 (PMC10439935; doi:10.1038/s41467-023-40809-6)
Supplement: Supplementary file 4 — Source Data [file 41467_2023_40809_MOESM4_ESM.zip › Source Data/Fig2b.xls]

## Sheet: Fig1a
Location	AI	LNNEMD
MEADOW	0.5091	-0.563767
MEADOW	0.5091	0.00230235
MEADOW	0.5091	-0.386498
MEADOW	0.5091	-0.285734
MEADOW	0.5091	-0.3682
MEADOW	0.5108	0.122983
MEADOW	0.5108	-0.0738886
MEADOW	0.5108	0.183916
MEADOW	0.5108	0.227012
MEADOW	0.5108	0.0037065
MEADOW	0.4817	0.13054
MEADOW	0.4817	-0.0321406
MEADOW	0.4817	0.184786
MEADOW	0.4817	0.108673
MEADOW	0.4817	0.141398
MEADOW	0.4383	0.0699486
MEADOW	0.4383	-0.232513
MEADOW	0.4383	0.0564699
MEADOW	0.4383	0.219961
MEADOW	0.4383	0.14173
MEADOW	0.4967	0.236825
MEADOW	0.4967	-0.0447887
MEADOW	0.4967	0.111461
MEADOW	0.4967	-0.0867866
MEADOW	0.4967	0.241975
TYPICAL	0.5862	-0.0153482
TYPICAL	0.5862	-0.0761272
TYPICAL	0.5862	0.00466421
TYPICAL	0.5862	-0.0626236
TYPICAL	0.5862	-0.0967961
TYPICAL	0.6475	0.011952
TYPICAL	0.6475	0.117074
TYPICAL	0.6475	0.202033
TYPICAL	0.6475	0.489626
TYPICAL	0.6475	-0.114856
TYPICAL	0.5782	-0.0112511
TYPICAL	0.5782	-0.0116899
TYPICAL	0.5782	-0.0308924
TYPICAL	0.5782	0.0724223
TYPICAL	0.5782	-0.0249216
DESERT	0.7464	-0.623479
DESERT	0.7464	0.0166066
DESERT	0.7464	-0.48832
DESERT	0.7464	-0.116401
DESERT	0.7464	-0.414718
DESERT	0.6258	-0.0801874
DESERT	0.6258	0.09942
DESERT	0.6258	-0.147339
DESERT	0.6258	0.0138298
DESERT	0.6258	-0.160948
