# Supplementary material for: Experimental impacts of grazing on grassland biodiversity and function are explained by aridity
Source: Nat Commun. 2023 Aug 19;14:5040. doi: 10.1038/s41467-023-40809-6 (PMC10439935; doi:10.1038/s41467-023-40809-6)
Supplement: Supplementary file 4 — Source Data [file 41467_2023_40809_MOESM4_ESM.zip › Source Data/Fig2c.xls]

## Sheet: Fig1a
Location	G	H	sd	n	se
DS	G	5.01773	2.97591	10	0.941067
DS	NG	5.20694	2.01513	10	0.637241
MS	G	8.62924	4.34657	25	0.869314
MS	NG	5.9203	3.16329	25	0.632659
TS	G	4.79269	1.51699	15	0.391685
TS	NG	4.18808	2.54807	15	0.657908
