# Supplementary material for: Experimental impacts of grazing on grassland biodiversity and function are explained by aridity
Source: Nat Commun. 2023 Aug 19;14:5040. doi: 10.1038/s41467-023-40809-6 (PMC10439935; doi:10.1038/s41467-023-40809-6)
Supplement: Supplementary file 4 — Source Data [file 41467_2023_40809_MOESM4_ESM.zip › Source Data/Fig2d.xls]

## Sheet: Fig1a
Location	G	MMD	sd	n	se
DS	G	0.408156	0.169946	10	0.0537417
DS	NG	0.595092	0.0829533	10	0.0262321
MS	G	0.397664	0.121932	25	0.0243864
MS	NG	0.433437	0.15714	25	0.0314281
TS	G	0.290552	0.0694227	15	0.0179249
TS	NG	0.290235	0.0762917	15	0.0196984
