# Supplementary material for: Experimental impacts of grazing on grassland biodiversity and function are explained by aridity
Source: Nat Commun. 2023 Aug 19;14:5040. doi: 10.1038/s41467-023-40809-6 (PMC10439935; doi:10.1038/s41467-023-40809-6)
Supplement: Supplementary file 4 — Source Data [file 41467_2023_40809_MOESM4_ESM.zip › Source Data/Fig3d.xls]

## Sheet: Fig1a
Location	P	Q	G	EH	STDEH	EMMD	EMF
MEADOW	CY	1	HG	1.30543	0.0166138	0.25491	0.252079
MEADOW	CY	2	HG	3.52347	0.145341	0.427683	0.289048
MEADOW	CY	3	HG	1.06633	0.00273725	0.213309	0.276456
MEADOW	CY	4	HG	1.01916	0	0.324153	0.287478
MEADOW	CY	5	HG	1.56982	0.0319585	0.299991	0.275818
MEADOW	HB	1	HG	8.69896	0.445708	0.496496	0.475619
MEADOW	HB	2	HG	10.9561	0.576706	0.247645	0.358105
MEADOW	HB	3	HG	8.24424	0.419318	0.552671	0.379211
MEADOW	HB	4	HG	8.83788	0.45377	0.478397	0.394253
MEADOW	HB	5	HG	11.571	0.612391	0.442294	0.368583
MEADOW	HBY	1	HG	9.89996	0.515409	0.401015	0.389105
MEADOW	HBY	2	HG	9.08291	0.467991	0.401712	0.466747
MEADOW	HBY	3	HG	10.9843	0.578342	0.526964	0.550623
MEADOW	HBY	4	HG	11.3015	0.596751	0.540212	0.432076
MEADOW	HBY	5	HG	9.19647	0.474581	0.296479	0.444741
MEADOW	HX	1	HG	13.3797	0.717359	0.520771	0.390163
MEADOW	HX	2	HG	7.32043	0.365703	0.250165	0.477299
MEADOW	HX	3	HG	18.2497	1	0.254716	0.367402
MEADOW	HX	4	HG	8.39364	0.427988	0.652651	0.470638
MEADOW	HX	5	HG	12.808	0.684183	0.48166	0.534107
MEADOW	HY	1	HG	6.07599	0.29348	0.51206	0.468564
MEADOW	HY	2	HG	8.65596	0.443212	0.25023	0.443907
MEADOW	HY	3	HG	12.9193	0.690643	0.383971	0.53122
MEADOW	HY	4	HG	13.0352	0.69737	0.302391	0.494519
MEADOW	HY	5	HG	7.63551	0.383989	0.429052	0.534369
TYPICAL	XD	1	HG	3.99116	0.172484	0.400686	0.315093
TYPICAL	XD	2	HG	5.57171	0.264214	0.33922	0.207565
TYPICAL	XD	3	HG	6.15256	0.297924	0.320824	0.230619
TYPICAL	XD	4	HG	9.10554	0.469304	0.175978	0.208073
TYPICAL	XD	5	HG	6.28738	0.305749	0.312174	0.265324
TYPICAL	XDY	1	HG	4.09479	0.178498	0.229239	0.336683
TYPICAL	XDY	2	HG	4.9283	0.226872	0.273528	0.355578
TYPICAL	XDY	3	HG	4.41257	0.196941	0.342892	0.327207
TYPICAL	XDY	4	HG	3.41639	0.139127	0.313184	0.306312
TYPICAL	XDY	5	HG	3.89829	0.167094	0.167233	0.296819
TYPICAL	XY	1	HG	3.61683	0.150759	0.297506	0.325592
TYPICAL	XY	2	HG	3.37428	0.136683	0.284043	0.329065
TYPICAL	XY	3	HG	4.89178	0.224753	0.216828	0.279253
TYPICAL	XY	4	HG	4.57624	0.20644	0.392664	0.334272
TYPICAL	XY	5	HG	3.57246	0.148184	0.292279	0.301947
DESERT	ZD	1	HG	2.47684	0.0845983	0.103203	0.298395
DESERT	ZD	2	HG	2.17939	0.0673357	0.590424	0.300053
DESERT	ZD	3	HG	3.5446	0.146567	0.176619	0.285605
DESERT	ZD	4	HG	3.04033	0.117301	0.4357	0.288648
DESERT	ZD	5	HG	1.51353	0.0286915	0.270448	0.225909
DESERT	ZK	1	HG	10.5405	0.552583	0.525507	0.324181
DESERT	ZK	2	HG	6.3775	0.310979	0.519887	0.297306
DESERT	ZK	3	HG	6.06474	0.292827	0.434876	0.285817
DESERT	ZK	4	HG	8.57775	0.438673	0.588813	0.278539
DESERT	ZK	5	HG	5.86216	0.28107	0.436082	0.252191
