# Supplementary material for: Experimental impacts of grazing on grassland biodiversity and function are explained by aridity
Source: Nat Commun. 2023 Aug 19;14:5040. doi: 10.1038/s41467-023-40809-6 (PMC10439935; doi:10.1038/s41467-023-40809-6)
Supplement: Supplementary file 4 — Source Data [file 41467_2023_40809_MOESM4_ESM.zip › Source Data/FigS1.xls]

## Sheet: AI1
site	Latitude	Longitude	type
1	49.35	120.13	Meadow steppe
2	48.5	119.68	Meadow steppe
3	49.33	120.05	Meadow steppe
4	49.52	120.03	Meadow steppe
5	44.59	123.51	Meadow steppe
6	43.6	116.75	Typical steppe
7	44.15	116.35	Typical steppe
8	43.55	116.69	Typical steppe
9	41.25	111.23	Desert steppe
10	41.79	111.9	Desert steppe
