# Supplementary material for: Experimental impacts of grazing on grassland biodiversity and function are explained by aridity
Source: Nat Commun. 2023 Aug 19;14:5040. doi: 10.1038/s41467-023-40809-6 (PMC10439935; doi:10.1038/s41467-023-40809-6)
Supplement: Supplementary file 4 — Source Data [file 41467_2023_40809_MOESM4_ESM.zip › Source Data/FigS10.xls]

## Sheet: Fig1a
Location	P	Q	G	MAT	MAP	EH	STDEH	EMMD	EMF
MEADOW	CY	1	HG	5.4	435	1.30543	0.0166138	0.25491	0.252079
MEADOW	CY	2	HG	5.4	435	3.52347	0.145341	0.427683	0.289048
MEADOW	CY	3	HG	5.4	435	1.06633	0.00273725	0.213309	0.276456
MEADOW	CY	4	HG	5.4	435	1.01916	0	0.324153	0.287478
MEADOW	CY	5	HG	5.4	435	1.56982	0.0319585	0.299991	0.275818
MEADOW	HB	1	HG	-0.9	361	8.69896	0.445708	0.496496	0.475619
MEADOW	HB	2	HG	-0.9	361	10.9561	0.576706	0.247645	0.358105
MEADOW	HB	3	HG	-0.9	361	8.24424	0.419318	0.552671	0.379211
MEADOW	HB	4	HG	-0.9	361	8.83788	0.45377	0.478397	0.394253
MEADOW	HB	5	HG	-0.9	361	11.571	0.612391	0.442294	0.368583
MEADOW	HBY	1	HG	-1.5	384	9.89996	0.515409	0.401015	0.389105
MEADOW	HBY	2	HG	-1.5	384	9.08291	0.467991	0.401712	0.466747
MEADOW	HBY	3	HG	-1.5	384	10.9843	0.578342	0.526964	0.550623
MEADOW	HBY	4	HG	-1.5	384	11.3015	0.596751	0.540212	0.432076
MEADOW	HBY	5	HG	-1.5	384	9.19647	0.474581	0.296479	0.444741
MEADOW	HX	1	HG	-2	398	13.3797	0.717359	0.520771	0.390163
MEADOW	HX	2	HG	-2	398	7.32043	0.365703	0.250165	0.477299
MEADOW	HX	3	HG	-2	398	18.2497	1	0.254716	0.367402
MEADOW	HX	4	HG	-2	398	8.39364	0.427988	0.652651	0.470638
MEADOW	HX	5	HG	-2	398	12.808	0.684183	0.48166	0.534107
MEADOW	HY	1	HG	-1	374	6.07599	0.29348	0.51206	0.468564
MEADOW	HY	2	HG	-1	374	8.65596	0.443212	0.25023	0.443907
MEADOW	HY	3	HG	-1	374	12.9193	0.690643	0.383971	0.53122
MEADOW	HY	4	HG	-1	374	13.0352	0.69737	0.302391	0.494519
MEADOW	HY	5	HG	-1	374	7.63551	0.383989	0.429052	0.534369
TYPICAL	XD	1	HG	1.1	346	3.99116	0.172484	0.400686	0.315093
TYPICAL	XD	2	HG	1.1	346	5.57171	0.264214	0.33922	0.207565
TYPICAL	XD	3	HG	1.1	346	6.15256	0.297924	0.320824	0.230619
TYPICAL	XD	4	HG	1.1	346	9.10554	0.469304	0.175978	0.208073
TYPICAL	XD	5	HG	1.1	346	6.28738	0.305749	0.312174	0.265324
TYPICAL	XDY	1	HG	1.2	308	4.09479	0.178498	0.229239	0.336683
TYPICAL	XDY	2	HG	1.2	308	4.9283	0.226872	0.273528	0.355578
TYPICAL	XDY	3	HG	1.2	308	4.41257	0.196941	0.342892	0.327207
TYPICAL	XDY	4	HG	1.2	308	3.41639	0.139127	0.313184	0.306312
TYPICAL	XDY	5	HG	1.2	308	3.89829	0.167094	0.167233	0.296819
TYPICAL	XY	1	HG	1.1	346	3.61683	0.150759	0.297506	0.325592
TYPICAL	XY	2	HG	1.1	346	3.37428	0.136683	0.284043	0.329065
TYPICAL	XY	3	HG	1.1	346	4.89178	0.224753	0.216828	0.279253
TYPICAL	XY	4	HG	1.1	346	4.57624	0.20644	0.392664	0.334272
TYPICAL	XY	5	HG	1.1	346	3.57246	0.148184	0.292279	0.301947
DESERT	ZD	1	HG	3.3	232	2.47684	0.0845983	0.103203	0.298395
DESERT	ZD	2	HG	3.3	232	2.17939	0.0673357	0.590424	0.300053
DESERT	ZD	3	HG	3.3	232	3.5446	0.146567	0.176619	0.285605
DESERT	ZD	4	HG	3.3	232	3.04033	0.117301	0.4357	0.288648
DESERT	ZD	5	HG	3.3	232	1.51353	0.0286915	0.270448	0.225909
DESERT	ZK	1	HG	2.6	306	10.5405	0.552583	0.525507	0.324181
DESERT	ZK	2	HG	2.6	306	6.3775	0.310979	0.519887	0.297306
DESERT	ZK	3	HG	2.6	306	6.06474	0.292827	0.434876	0.285817
DESERT	ZK	4	HG	2.6	306	8.57775	0.438673	0.588813	0.278539
DESERT	ZK	5	HG	2.6	306	5.86216	0.28107	0.436082	0.252191
MEADOW	CY	1	NG	5.4	435	1.17312	0.00893516	0.950887	0.291066
MEADOW	CY	2	NG	5.4	435	1.95692	0.0544243	0.455471	0.36873
MEADOW	CY	3	NG	5.4	435	1.27653	0.0149365	0.516648	0.363042
MEADOW	CY	4	NG	5.4	435	2.3819	0.0790884	0.599507	0.283368
MEADOW	CY	5	NG	5.4	435	2.72615	0.0990674	0.692185	0.359232
MEADOW	HB	1	NG	-0.9	361	5.97107	0.287391	0.390185	0.37802
MEADOW	HB	2	NG	-0.9	361	5.49073	0.259514	0.434958	0.333415
MEADOW	HB	3	NG	-0.9	361	4.42987	0.197945	0.387405	0.364236
MEADOW	HB	4	NG	-0.9	361	2.69678	0.097363	0.340873	0.287387
MEADOW	HB	5	NG	-0.9	361	4.33237	0.192287	0.576835	0.333629
MEADOW	HBY	1	NG	-1.5	384	7.2582	0.362091	0.303412	0.575068
MEADOW	HBY	2	NG	-1.5	384	6.39261	0.311856	0.496597	0.523337
MEADOW	HBY	3	NG	-1.5	384	5.61263	0.266589	0.381456	0.530043
MEADOW	HBY	4	NG	-1.5	384	4.18887	0.183958	0.514183	0.504656
MEADOW	HBY	5	NG	-1.5	384	4.31542	0.191303	0.264555	0.553534
MEADOW	HX	1	NG	-2	398	9.8679	0.513549	0.475665	0.421877
MEADOW	HX	2	NG	-2	398	10.4747	0.548763	0.452605	0.46354
MEADOW	HX	3	NG	-2	398	7.94736	0.402088	0.38232	0.448
MEADOW	HX	4	NG	-2	398	9.56083	0.495728	0.314024	0.373398
MEADOW	HX	5	NG	-2	398	11.6845	0.618979	0.305776	0.504183
MEADOW	HY	1	NG	-1	374	5.20879	0.243151	0.272478	0.487819
MEADOW	HY	2	NG	-1	374	6.59823	0.323789	0.333271	0.447243
MEADOW	HY	3	NG	-1	374	10.8182	0.568702	0.28559	0.452445
MEADOW	HY	4	NG	-1	374	10.6075	0.55647	0.467666	0.457736
MEADOW	HY	5	NG	-1	374	5.03642	0.233147	0.241378	0.364874
TYPICAL	XD	1	NG	1.1	346	6.71334	0.33047	0.364506	0.327325
TYPICAL	XD	2	NG	1.1	346	9.25709	0.4781	0.349789	0.384942
TYPICAL	XD	3	NG	1.1	346	6.5236	0.319458	0.309158	0.283207
TYPICAL	XD	4	NG	1.1	346	6.85984	0.338972	0.270983	0.313727
TYPICAL	XD	5	NG	1.1	346	8.16704	0.414837	0.379198	0.380158
TYPICAL	XDY	1	NG	1.2	308	2.88472	0.10827	0.24481	0.369131
TYPICAL	XDY	2	NG	1.2	308	3.71858	0.156665	0.214428	0.346394
TYPICAL	XDY	3	NG	1.2	308	2.31953	0.0754687	0.23141	0.315855
TYPICAL	XDY	4	NG	1.2	308	2.31412	0.0751549	0.0913999	0.251505
TYPICAL	XDY	5	NG	1.2	308	2.49103	0.0854219	0.261946	0.31705
TYPICAL	XY	1	NG	1.1	346	2.77512	0.10191	0.322916	0.390746
TYPICAL	XY	2	NG	1.1	346	2.17367	0.0670036	0.316262	0.406459
TYPICAL	XY	3	NG	1.1	346	2.92776	0.110768	0.276331	0.317936
TYPICAL	XY	4	NG	1.1	346	1.8184	0.0463849	0.375135	0.29073
TYPICAL	XY	5	NG	1.1	346	1.87733	0.0498047	0.345253	0.29881
DESERT	ZD	1	NG	3.3	232	2.23638	0.0706429	0.528634	0.342231
DESERT	ZD	2	NG	3.3	232	3.84682	0.164107	0.535174	0.338338
DESERT	ZD	3	NG	3.3	232	4.15812	0.182174	0.633368	0.312574
DESERT	ZD	4	NG	3.3	232	3.67603	0.154195	0.569345	0.344597
DESERT	ZD	5	NG	3.3	232	4.34618	0.193088	0.663239	0.324699
DESERT	ZK	1	NG	2.6	306	8.66631	0.443813	0.70568	0.399267
DESERT	ZK	2	NG	2.6	306	4.91747	0.226244	0.420548	0.393725
DESERT	ZK	3	NG	2.6	306	6.23464	0.302688	0.646664	0.391177
DESERT	ZK	4	NG	2.6	306	5.94599	0.285936	0.616688	0.403634
DESERT	ZK	5	NG	2.6	306	8.04148	0.40755	0.631577	0.388106
