# Supplementary material for: Experimental impacts of grazing on grassland biodiversity and function are explained by aridity
Source: Nat Commun. 2023 Aug 19;14:5040. doi: 10.1038/s41467-023-40809-6 (PMC10439935; doi:10.1038/s41467-023-40809-6)
Supplement: Supplementary file 4 — Source Data [file 41467_2023_40809_MOESM4_ESM.zip › Source Data/FigS11a.xls]

## Sheet: Fig1a
Location	G	EMF	sd	n	se
DS	G	0.285114	0.0275654	10	0.00871695
DS	NG	0.37146	0.0361703	10	0.011438
MS	G	0.423325	0.0862945	25	0.0172589
MS	NG	0.437065	0.088887	25	0.0177774
TS	G	0.295952	0.0479494	15	0.0123805
TS	NG	0.33919	0.0437515	15	0.0112966
