# Supplementary material for: Experimental impacts of grazing on grassland biodiversity and function are explained by aridity
Source: Nat Commun. 2023 Aug 19;14:5040. doi: 10.1038/s41467-023-40809-6 (PMC10439935; doi:10.1038/s41467-023-40809-6)
Supplement: Supplementary file 4 — Source Data [file 41467_2023_40809_MOESM4_ESM.zip › Source Data/FigS11b.xls]

## Sheet: Fig1a
Location	AI	LNNEMFAB1820
MEADOW	0.5091	-0.0596629
MEADOW	0.5091	-0.0919733
MEADOW	0.5091	-0.100272
MEADOW	0.5091	0.0078894
MEADOW	0.5091	-0.102449
MEADOW	0.5108	0.0840216
MEADOW	0.5108	0.0145453
MEADOW	0.5108	-0.00150826
MEADOW	0.5108	0.118406
MEADOW	0.5108	0.0264428
MEADOW	0.4817	-0.181566
MEADOW	0.4817	-0.0635596
MEADOW	0.4817	0.00195956
MEADOW	0.4817	-0.0810637
MEADOW	0.4817	-0.111988
MEADOW	0.4383	-0.0509954
MEADOW	0.4383	0.00456296
MEADOW	0.4383	-0.0885699
MEADOW	0.4383	0.0977519
MEADOW	0.4383	0.0231735
MEADOW	0.4967	-0.024417
MEADOW	0.4967	-0.0132307
MEADOW	0.4967	0.0517581
MEADOW	0.4967	0.0302794
MEADOW	0.4967	0.152598
TYPICAL	0.5862	-0.00536311
TYPICAL	0.5862	-0.266343
TYPICAL	0.5862	-0.104739
TYPICAL	0.5862	-0.194328
TYPICAL	0.5862	-0.164
TYPICAL	0.6475	-0.042741
TYPICAL	0.6475	-0.000679859
TYPICAL	0.6475	0.00752757
TYPICAL	0.6475	0.100324
TYPICAL	0.6475	-0.0179256
TYPICAL	0.5782	-0.0939144
TYPICAL	0.5782	-0.0971424
TYPICAL	0.5782	-0.0738982
TYPICAL	0.5782	0.0463302
TYPICAL	0.5782	-0.0190444
DESERT	0.7464	-0.0595999
DESERT	0.7464	-0.0543393
DESERT	0.7464	-0.0398895
DESERT	0.7464	-0.0755034
DESERT	0.7464	-0.181616
DESERT	0.6258	-0.0942779
DESERT	0.6258	-0.135448
DESERT	0.6258	-0.143149
DESERT	0.6258	-0.170033
DESERT	0.6258	-0.19594
