# Supplementary material for: Experimental impacts of grazing on grassland biodiversity and function are explained by aridity
Source: Nat Commun. 2023 Aug 19;14:5040. doi: 10.1038/s41467-023-40809-6 (PMC10439935; doi:10.1038/s41467-023-40809-6)
Supplement: Supplementary file 4 — Source Data [file 41467_2023_40809_MOESM4_ESM.zip › Source Data/FigS12b.xls]

## Sheet: Fig1a
Average	ifactors	IncMSE
	AGD	-0.003
	BGD	0.126
0.25	ifactors	IncMSE
	AGD	0.047
	BGD	0.229
0.5	ifactors	IncMSE
	AGD	-0.084
	BGD	0.407
0.75	ifactors	IncMSE
	AGD	-0.049
	BGD	0.192
