# Supplementary material for: Experimental impacts of grazing on grassland biodiversity and function are explained by aridity
Source: Nat Commun. 2023 Aug 19;14:5040. doi: 10.1038/s41467-023-40809-6 (PMC10439935; doi:10.1038/s41467-023-40809-6)
Supplement: Supplementary file 4 — Source Data [file 41467_2023_40809_MOESM4_ESM.zip › Source Data/FigS12c.xls]

## Sheet: Fig1a
Location	P	Q	G	EH	STDEH	EMMD	EMF
MEADOW	CY	1	NG	1.17312	0.00893516	0.950887	0.266985
MEADOW	CY	2	NG	1.95692	0.0544243	0.455471	0.310146
MEADOW	CY	3	NG	1.27653	0.0149365	0.516648	0.297931
MEADOW	CY	4	NG	2.3819	0.0790884	0.599507	0.306332
MEADOW	CY	5	NG	2.72615	0.0990674	0.692185	0.298964
MEADOW	HB	1	NG	5.97107	0.287391	0.390185	0.47725
MEADOW	HB	2	NG	5.49073	0.259514	0.434958	0.357878
MEADOW	HB	3	NG	4.42987	0.197945	0.387405	0.379072
MEADOW	HB	4	NG	2.69678	0.097363	0.340873	0.396648
MEADOW	HB	5	NG	4.33237	0.192287	0.576835	0.372288
MEADOW	HBY	1	NG	7.2582	0.362091	0.303412	0.391558
MEADOW	HBY	2	NG	6.39261	0.311856	0.496597	0.471573
MEADOW	HBY	3	NG	5.61263	0.266589	0.381456	0.557322
MEADOW	HBY	4	NG	4.18887	0.183958	0.514183	0.436704
MEADOW	HBY	5	NG	4.31542	0.191303	0.264555	0.452516
MEADOW	HX	1	NG	9.8679	0.513549	0.475665	0.401096
MEADOW	HX	2	NG	10.4747	0.548763	0.452605	0.490005
MEADOW	HX	3	NG	7.94736	0.402088	0.38232	0.379422
MEADOW	HX	4	NG	9.56083	0.495728	0.314024	0.484472
MEADOW	HX	5	NG	11.6845	0.618979	0.305776	0.546326
MEADOW	HY	1	NG	5.20879	0.243151	0.272478	0.480376
MEADOW	HY	2	NG	6.59823	0.323789	0.333271	0.451787
MEADOW	HY	3	NG	10.8182	0.568702	0.28559	0.533561
MEADOW	HY	4	NG	10.6075	0.55647	0.467666	0.504277
MEADOW	HY	5	NG	5.03642	0.233147	0.241378	0.538643
TYPICAL	XD	1	NG	6.71334	0.33047	0.364506	0.32578
TYPICAL	XD	2	NG	9.25709	0.4781	0.349789	0.206706
TYPICAL	XD	3	NG	6.5236	0.319458	0.309158	0.231033
TYPICAL	XD	4	NG	6.85984	0.338972	0.270983	0.207767
TYPICAL	XD	5	NG	8.16704	0.414837	0.379198	0.261842
TYPICAL	XDY	1	NG	2.88472	0.10827	0.24481	0.341081
TYPICAL	XDY	2	NG	3.71858	0.156665	0.214428	0.351279
TYPICAL	XDY	3	NG	2.31953	0.0754687	0.23141	0.334152
TYPICAL	XDY	4	NG	2.31412	0.0751549	0.0913999	0.314791
TYPICAL	XDY	5	NG	2.49103	0.0854219	0.261946	0.308776
TYPICAL	XY	1	NG	2.77512	0.10191	0.322916	0.319883
TYPICAL	XY	2	NG	2.17367	0.0670036	0.316262	0.327762
TYPICAL	XY	3	NG	2.92776	0.110768	0.276331	0.277977
TYPICAL	XY	4	NG	1.8184	0.0463849	0.375135	0.330256
TYPICAL	XY	5	NG	1.87733	0.0498047	0.345253	0.300199
DESERT	ZD	1	NG	2.23638	0.0706429	0.528634	0.305223
DESERT	ZD	2	NG	3.84682	0.164107	0.535174	0.299326
DESERT	ZD	3	NG	4.15812	0.182174	0.633368	0.288874
DESERT	ZD	4	NG	3.67603	0.154195	0.569345	0.289096
DESERT	ZD	5	NG	4.34618	0.193088	0.663239	0.224414
DESERT	ZK	1	NG	8.66631	0.443813	0.70568	0.323667
DESERT	ZK	2	NG	4.91747	0.226244	0.420548	0.297139
DESERT	ZK	3	NG	6.23464	0.302688	0.646664	0.289165
DESERT	ZK	4	NG	5.94599	0.285936	0.616688	0.277666
DESERT	ZK	5	NG	8.04148	0.40755	0.631577	0.256567
