# Supplementary material for: Experimental impacts of grazing on grassland biodiversity and function are explained by aridity
Source: Nat Commun. 2023 Aug 19;14:5040. doi: 10.1038/s41467-023-40809-6 (PMC10439935; doi:10.1038/s41467-023-40809-6)
Supplement: Supplementary file 4 — Source Data [file 41467_2023_40809_MOESM4_ESM.zip › Source Data/FigS2.xls]

## Sheet: AI1
site	Latitude	Longitude	type	MAP	MAT	Aridity
1	49.35	120.13	Meadow steppe	384	-1.5	0.4817
2	48.5	119.68	Meadow steppe	361	-0.9	0.5108
3	49.33	120.05	Meadow steppe	374	-1	0.4967
4	49.52	120.03	Meadow steppe	398	-2	0.4383
5	44.59	123.51	Meadow steppe	435	5.4	0.5091
6	43.6	116.75	Typical steppe	346	1.1	0.5862
7	44.15	116.35	Typical steppe	308	1.2	0.6475
8	43.55	116.69	Typical steppe	346	1.1	0.5782
9	41.25	111.23	Desert steppe	306	2.6	0.6258
10	41.79	111.9	Desert steppe	232	3.3	0.7464
