# Supplementary material for: Experimental impacts of grazing on grassland biodiversity and function are explained by aridity
Source: Nat Commun. 2023 Aug 19;14:5040. doi: 10.1038/s41467-023-40809-6 (PMC10439935; doi:10.1038/s41467-023-40809-6)
Supplement: Supplementary file 4 — Source Data [file 41467_2023_40809_MOESM4_ESM.zip › Source Data/FigS3a.csv]

site	sp1	sp10	sp100	sp101	sp102	sp103	sp104	sp105	sp106	sp107	sp108	sp109	sp11	sp110	sp111	sp112	sp113	sp114	sp115	sp116	sp117	sp119	sp12	sp120	sp121	sp122	sp123	sp124	sp125	sp126	sp127	sp128	sp129	sp13	sp130	sp131	sp14	sp15	sp16	sp17	sp18	sp19	sp2	sp20	sp21	sp22	sp23	sp24	sp25
CYM1	0	0	0	0	0	0	0	0	0	0	0	0	0	0	0	0	1130	0	0	0	0	0	0	0	0	0	0	0	0	0	0	0	0	0	0	0	0	0	0	0	0	0	0	0	0	0	0	0	0
CYM2	0	0	9	0	0	0	0	0	0	0	0	0	0	8	0	0	609	0	0	0	0	0	0	17	0	0	0	0	0	0	0	0	0	0	0	0	0	0	0	0	0	0	0	0	0	0	0	0	0
CYM3	0	0	0	0	0	0	0	0	0	0	0	0	0	0	0	0	1271	0	0	0	0	0	0	0	0	0	0	0	0	0	0	0	0	0	0	0	0	0	0	0	0	0	0	0	0	0	0	0	0
CYM4	0	0	0	0	0	0	0	0	0	0	0	0	0	0	0	0	809	0	0	0	0	0	0	0	0	0	0	0	0	0	0	0	0	0	0	0	0	0	0	0	0	0	0	0	0	0	0	0	0
CYM5	0	0	0	0	0	0	0	0	0	0	0	0	0	0	0	0	824	0	0	0	0	0	0	0	0	0	0	0	0	0	0	0	0	0	0	0	0	0	0	0	0	0	0	0	0	0	0	0	0
CYW1	0	0	0	0	0	0	0	0	0	0	0	0	0	0	0	0	854	0	0	0	0	0	0	0	0	0	0	0	0	0	0	0	0	0	0	0	0	0	0	0	0	0	0	0	0	0	0	0	0
CYW2	0	0	0	0	0	0	0	0	0	0	0	0	0	0	0	0	702	0	0	0	0	0	0	0	0	0	0	0	0	0	0	0	0	0	0	0	0	0	0	18	0	0	0	0	0	0	0	0	0
CYW3	0	0	0	0	0	0	0	0	0	0	0	0	0	0	0	0	1065	0	0	0	0	0	0	0	0	0	0	0	0	0	0	0	0	0	0	0	0	0	0	67	0	0	0	0	0	0	0	0	0
CYW4	0	0	0	0	0	0	0	0	0	0	0	0	0	0	0	0	899	0	0	0	0	0	0	0	0	0	0	0	0	0	0	0	0	0	0	0	0	0	0	577	0	0	0	0	0	0	0	0	0
CYW5	0	0	0	0	0	0	0	0	0	0	0	0	0	0	0	0	735	0	0	0	0	0	0	0	0	0	0	0	0	0	0	0	0	0	0	6	0	0	0	45	0	0	0	0	0	0	0	0	0
HBM1	0	0	0	1	0	0	9	0	0	0	0	0	0	0	0	0	9	1	0	0	0	1	0	0	0	0	0	0	0	0	0	0	0	0	0	0	0	0	0	0	0	0	2	0	0	0	5	0	0
HBM2	0	0	0	0	2	0	21	0	6	0	0	0	0	0	0	0	18	18	0	0	0	0	0	0	0	0	1	0	0	0	0	0	0	0	0	0	1	0	0	0	0	0	0	0	0	0	5	0	0
HBM3	0	0	0	0	0	0	16	0	1	0	0	0	0	0	0	8	27	14	0	0	0	0	0	0	0	0	1	0	0	0	0	0	0	0	0	0	0	0	2	0	0	0	0	0	0	0	6	0	0
HBM4	0	0	0	0	0	0	14	0	3	0	0	0	0	0	0	1	122	1	0	0	0	6	0	0	0	0	0	0	0	0	0	0	0	0	0	0	0	0	0	0	0	0	0	0	0	0	10	0	0
HBM5	0	0	0	0	0	0	12	0	6	0	0	0	0	0	0	4	65	4	0	0	0	0	0	0	0	0	0	0	0	0	0	0	0	0	0	0	0	0	3	0	0	0	0	0	0	0	2	0	1
HBW1	0	0	0	4	0	0	0	142	0	1	0	0	0	0	0	1	18	49	11	0	0	0	0	0	0	0	0	0	0	0	0	0	0	0	0	0	0	0	0	0	0	0	0	0	0	0	0	0	0
HBW2	0	0	0	18	0	0	0	112	0	0	0	0	0	0	0	0	22	18	0	0	0	0	0	0	0	0	0	0	0	0	0	0	0	0	0	0	0	0	0	0	0	0	0	0	0	0	0	0	0
HBW3	0	0	0	4	0	0	0	13	0	0	0	0	0	0	0	0	144	28	0	0	0	0	0	0	0	0	0	0	0	0	0	0	0	0	0	0	0	0	0	0	0	0	0	0	0	0	0	0	0
HBW4	0	0	0	0	0	0	3	16	0	0	0	0	0	0	0	0	146	34	1	0	0	0	0	0	0	0	0	0	0	0	0	0	0	0	0	0	0	0	0	0	0	0	0	0	0	0	0	0	0
HBW5	0	0	0	9	0	0	0	213	0	0	0	0	0	0	0	0	91	82	1	0	0	0	0	0	0	0	0	0	0	0	0	0	0	0	0	0	1	1	0	0	0	0	0	0	0	0	0	0	0
HBYM1	0	0	0	7	0	0	5	0	8	0	0	0	2	0	0	6	75	9	0	0	0	0	0	0	0	0	0	0	2	0	0	0	0	0	0	0	0	0	0	0	0	0	41	0	0	0	0	4	0
HBYM2	0	0	0	1	0	0	11	0	7	0	0	0	0	0	0	3	23	46	0	0	0	0	0	0	0	0	0	0	0	0	0	0	13	0	0	0	2	0	0	0	0	0	16	0	0	0	0	0	0
HBYM3	0	0	0	0	0	0	7	0	3	0	34	0	0	0	0	0	142	12	13	0	0	0	0	0	0	0	0	0	0	0	0	0	4	0	0	0	3	0	0	0	0	0	55	0	0	0	2	0	0
HBYM4	0	0	0	1	0	0	2	0	2	1	4	0	0	0	0	21	57	19	0	0	0	0	0	0	0	0	0	0	0	0	0	0	0	0	0	0	0	0	0	0	0	0	22	0	0	0	1	0	19
HBYM5	0	0	0	1	0	0	7	0	9	0	0	0	0	0	0	17	127	9	0	0	0	0	0	0	0	0	0	0	0	1	0	0	3	0	0	0	0	0	0	0	0	0	52	0	0	0	1	1	0
HBYW1	0	0	0	2	0	0	125	0	3	0	0	0	0	0	0	6	85	13	2	0	0	0	0	0	0	0	0	0	0	0	0	0	0	0	0	0	1	0	0	0	0	0	56	0	0	0	0	0	9
HBYW2	0	0	0	2	0	0	10	0	0	0	0	0	0	0	0	1	137	32	11	0	0	0	0	0	0	0	0	0	0	0	0	0	7	0	0	0	0	0	0	0	0	0	33	0	0	0	0	0	0
HBYW3	0	0	0	12	0	0	4	0	1	0	0	0	0	0	0	0	108	0	11	0	0	0	0	0	0	0	0	0	0	0	0	0	3	0	0	0	0	0	0	0	0	0	6	0	0	0	0	0	7
HBYW4	0	0	0	7	0	0	63	0	0	0	0	0	0	0	0	5	116	5	26	0	0	0	0	0	0	0	0	0	0	0	0	0	10	0	0	0	0	0	0	0	0	0	7	0	0	0	0	0	0
HBYW5	0	0	0	1	0	0	3	0	0	0	0	0	0	0	0	4	158	3	24	0	0	0	0	0	0	0	0	0	0	0	0	0	0	0	0	0	0	0	0	0	0	0	10	0	0	0	0	0	5
HXM1	1	0	0	11	0	0	0	28	0	0	0	0	0	0	0	1	21	0	0	0	0	0	2	0	0	0	0	0	0	0	0	0	0	0	0	0	4	0	1	0	0	0	13	0	0	0	0	0	0
HXM2	0	0	0	3	0	0	0	37	1	0	29	0	0	0	0	1	231	0	0	0	0	0	0	0	0	0	0	0	0	0	0	0	0	0	0	0	11	0	0	0	0	0	13	0	0	0	0	0	0
HXM3	0	0	0	16	0	0	0	26	4	0	0	0	0	0	0	0	18	2	0	0	0	0	0	0	0	0	0	4	0	0	0	0	0	2	0	0	13	0	8	0	0	0	12	0	0	0	1	0	0
HXM4	0	0	0	2	0	0	0	24	0	0	0	0	0	0	0	4	15	0	0	0	0	0	0	0	0	0	0	0	0	0	0	0	0	0	0	0	1	0	0	0	0	0	16	0	0	0	0	0	0
HXM5	0	0	0	2	0	0	0	11	5	9	0	0	0	0	0	0	55	1	0	0	0	0	0	0	0	0	0	0	0	0	0	0	2	0	0	0	1	0	0	0	0	0	25	0	0	0	0	0	4
HXW1	0	0	0	0	0	0	0	54	0	0	0	0	0	0	0	0	0	1	0	9	0	0	0	0	0	0	0	0	0	0	0	0	0	17	0	0	3	0	0	0	0	0	18	0	0	0	0	0	0
HXW2	0	0	0	2	0	0	0	98	3	0	0	3	0	0	0	18	0	2	0	7	0	0	0	0	0	0	0	9	0	0	0	0	0	5	0	0	5	0	0	0	0	0	7	0	0	0	0	0	0
HXW3	1	0	0	0	0	0	1	182	0	0	6	2	0	0	0	0	0	18	0	1	0	0	0	0	0	0	0	0	0	0	0	0	0	6	0	0	10	0	0	0	0	0	37	0	0	0	0	0	0
HXW4	10	0	0	11	0	0	0	95	0	0	0	0	0	0	0	0	0	37	0	0	0	0	0	0	0	0	0	0	0	0	0	0	0	17	0	0	6	0	0	0	0	0	1	0	0	0	0	0	0
HXW5	0	0	0	7	0	0	0	64	0	0	0	0	0	0	0	0	0	31	0	0	0	0	0	0	0	0	0	0	0	0	0	0	0	19	0	0	3	0	0	0	0	0	3	0	0	0	0	0	0
HYM1	0	0	0	0	0	0	0	0	3	0	0	0	0	0	0	0	45	263	0	0	0	0	0	0	0	0	0	0	0	0	0	0	4	0	0	0	0	0	0	0	0	0	12	0	0	0	0	0	1
HYM2	0	0	0	4	0	0	0	0	0	0	0	0	0	0	0	0	61	35	0	0	0	0	0	0	0	0	0	0	0	0	0	0	0	0	0	0	1	0	0	0	0	0	7	0	0	0	0	0	0
HYM3	0	0	0	0	0	0	0	18	0	0	0	0	0	0	0	5	17	28	0	0	0	0	0	0	0	0	0	0	0	0	0	0	4	0	0	0	12	0	0	0	0	0	5	0	0	0	0	0	0
HYM4	44	0	0	1	0	0	0	0	0	27	14	0	0	0	0	0	85	23	0	0	0	0	0	0	0	0	0	0	0	0	0	0	9	0	0	0	2	0	0	0	0	0	13	0	0	0	0	0	0
HYM5	0	0	0	8	0	0	0	1	0	12	0	0	0	0	0	0	190	78	0	0	0	0	0	0	0	0	0	0	0	0	0	0	4	0	0	0	1	0	0	0	0	0	8	0	0	0	0	0	0
HYW1	0	0	0	0	0	0	0	0	0	0	0	0	0	0	0	0	168	160	0	0	0	0	0	0	0	0	0	0	0	0	0	0	5	0	0	0	4	0	0	0	0	0	0	0	0	0	0	0	8
HYW2	0	0	0	0	0	0	0	0	0	0	0	0	0	0	0	0	267	46	0	0	0	0	0	0	0	0	0	0	0	0	0	0	16	0	0	0	0	0	0	0	0	0	24	0	0	0	0	0	5
HYW3	2	0	0	5	0	0	0	0	0	1	1	7	0	0	0	1	138	16	0	0	0	0	0	0	0	0	0	0	0	0	0	0	15	0	0	0	3	0	0	0	0	0	39	0	0	0	0	0	0
HYW4	8	0	0	0	0	0	0	44	0	0	0	0	0	0	0	0	93	52	0	0	0	0	0	0	0	0	0	0	0	0	0	0	9	0	0	0	0	0	0	0	0	0	6	0	0	0	0	0	4
HYW5	0	0	0	3	0	0	0	0	0	0	1	0	0	0	0	0	294	20	0	0	0	0	0	0	0	0	0	0	0	0	0	0	14	0	0	0	2	0	0	0	0	0	17	0	0	0	0	0	1
XDM1	0	0	0	0	0	0	0	0	0	0	0	0	0	0	0	0	140	0	0	0	0	0	0	0	0	0	0	0	0	0	0	0	0	0	1	0	0	0	16	0	34	0	11	0	0	0	0	0	96
XDM2	1	0	0	0	0	0	0	0	0	0	0	0	0	0	0	0	28	0	0	0	0	0	0	0	0	0	0	0	0	0	0	0	0	0	7	0	0	0	17	0	23	0	4	0	0	0	0	0	9
XDM3	1	0	0	0	0	0	0	7	0	0	0	0	0	0	0	0	28	0	0	0	0	0	0	0	0	0	0	0	0	0	0	0	0	0	15	0	0	0	0	0	114	3	7	0	0	0	0	0	1
XDM4	0	0	0	0	0	0	0	1	0	0	31	0	0	0	0	0	3	0	0	0	0	0	0	0	0	0	0	0	0	0	0	0	0	0	0	0	0	0	0	0	66	0	22	0	0	0	0	0	0
XDM5	0	0	0	0	0	0	0	0	0	0	0	0	0	0	0	0	12	0	0	0	0	0	0	0	0	0	0	0	0	0	0	0	0	0	2	0	0	0	6	0	69	0	0	0	0	0	0	0	0
XDW1	0	0	0	0	0	0	0	0	0	0	0	0	0	0	0	0	51	0	0	0	10	0	0	0	0	14	0	0	0	0	0	0	0	0	0	0	0	0	0	109	41	0	37	0	0	0	0	0	20
XDW2	4	0	0	2	1	0	0	0	0	0	0	0	0	0	0	0	67	0	0	0	0	0	0	0	0	2	0	0	0	0	0	0	0	0	0	0	0	0	0	16	46	0	50	0	0	0	0	0	16
XDW3	0	0	0	0	0	0	0	0	0	0	0	0	0	0	0	0	55	0	0	0	10	0	0	0	0	1	0	0	0	0	0	0	0	0	0	0	0	0	0	63	23	0	0	0	0	0	0	0	20
XDW4	1	0	0	0	1	0	0	0	0	0	0	0	0	0	0	0	6	0	0	0	19	0	0	0	0	4	0	0	0	0	0	0	0	0	0	0	0	0	0	44	29	0	1	0	0	0	0	0	37
XDW5	0	0	0	0	0	0	0	0	0	0	0	0	0	0	0	0	9	0	0	0	19	0	0	0	0	0	0	0	0	0	0	0	0	0	0	0	0	0	0	72	24	0	39	0	0	0	0	0	32
XDYM1	0	0	0	0	0	0	0	0	0	0	0	0	0	0	0	0	75	0	0	0	0	0	0	0	0	0	0	0	0	0	0	52	0	0	0	0	0	0	5	0	27	0	0	0	0	0	0	0	0
XDYM2	0	0	0	0	0	0	0	0	0	0	0	0	0	0	0	0	104	0	0	0	0	0	0	0	0	0	0	0	0	0	0	5	0	0	1	0	0	0	27	0	27	0	0	0	0	0	0	0	0
XDYM3	0	0	0	0	0	0	0	0	0	0	0	0	0	0	0	0	78	0	0	0	0	0	0	0	0	0	0	0	0	0	0	16	0	0	1	0	0	0	11	0	57	0	0	0	0	0	0	0	0
XDYM4	0	0	0	0	0	0	0	0	0	0	0	0	0	0	0	0	135	0	0	0	0	0	0	0	0	0	0	0	0	0	0	14	0	0	0	0	0	0	0	0	42	0	0	0	0	0	0	0	0
XDYM5	0	0	0	0	0	0	0	0	0	0	0	0	0	0	0	0	167	0	0	0	0	0	0	0	0	0	0	0	0	0	0	32	0	0	0	0	0	0	33	0	50	0	0	0	0	0	0	0	0
XDYW1	0	0	0	0	0	0	0	0	0	0	0	0	0	0	0	0	194	0	0	0	0	0	0	0	0	0	0	0	0	0	0	49	0	0	0	0	0	0	0	0	8	0	0	0	0	0	0	0	0
XDYW2	0	0	0	0	0	0	0	0	0	0	0	0	0	0	0	0	79	0	0	0	0	0	0	0	0	0	0	0	0	0	0	82	0	0	0	0	0	0	2	0	20	0	0	0	0	0	0	0	0
XDYW3	0	0	0	0	0	0	0	0	0	0	0	0	0	0	0	0	195	0	0	0	2	0	0	0	0	0	0	0	0	0	0	10	0	0	0	0	0	0	1	0	43	0	0	0	0	0	0	0	0
XDYW4	0	0	0	0	0	0	0	0	0	0	0	0	0	0	0	0	195	0	0	0	1	0	0	0	0	0	0	0	0	0	0	20	0	0	0	0	0	0	0	0	27	0	0	0	0	0	0	0	0
XDYW5	0	0	0	0	0	0	0	0	0	0	0	0	0	0	0	0	298	0	0	0	14	0	0	0	0	0	0	0	0	0	0	21	0	0	2	0	0	0	10	0	29	0	0	0	0	0	0	0	0
XYM1	0	0	0	0	0	0	0	0	0	0	0	0	0	0	0	0	179	0	0	0	0	0	0	0	0	0	0	0	0	0	0	0	0	0	10	0	0	0	0	0	16	0	0	0	0	0	0	0	0
XYM2	0	0	0	0	0	0	0	0	0	0	0	0	0	0	0	0	68	0	0	0	0	0	0	0	0	0	0	0	0	0	0	0	0	0	2	0	0	0	0	0	30	0	0	0	0	0	0	0	0
XYM3	0	0	0	0	0	0	0	0	0	0	0	0	0	0	0	0	33	0	0	0	0	0	0	0	0	0	0	0	0	0	0	0	0	0	8	0	0	0	7	0	44	0	0	0	0	0	0	0	0
XYM4	1	0	0	0	0	0	0	0	0	0	0	0	0	0	0	0	239	0	0	0	0	0	0	0	0	0	0	0	0	0	0	0	0	0	5	0	0	0	3	0	34	0	0	0	0	0	0	0	0
XYM5	0	0	0	0	0	0	0	0	0	0	0	0	0	0	0	0	33	0	0	0	0	0	0	0	0	0	0	0	0	0	0	0	0	0	6	0	0	0	5	0	24	0	0	0	0	0	0	0	0
XYW1	7	0	0	0	0	0	0	0	0	0	0	0	0	0	2	0	329	0	0	0	0	0	0	0	0	9	0	0	0	0	0	0	0	0	0	0	0	0	0	0	9	0	0	0	0	0	0	0	58
XYW2	20	0	0	0	0	0	0	0	0	0	0	0	0	0	1	0	395	0	0	0	0	0	0	0	0	25	0	0	0	0	0	0	2	0	0	0	0	0	0	0	7	0	0	0	0	0	0	0	10
XYW3	35	0	0	0	0	0	0	0	0	0	0	0	0	0	5	0	307	0	0	0	0	0	0	0	0	5	0	0	0	0	0	0	0	0	1	0	0	0	0	2	2	0	0	0	0	0	0	0	69
XYW4	0	2	0	0	0	0	0	0	0	0	0	0	0	0	3	0	326	0	0	0	0	0	0	0	0	9	0	0	0	0	0	0	0	0	0	0	0	3	0	6	10	0	0	0	0	0	0	0	1
XYW5	7	0	0	0	0	0	0	0	0	0	0	0	0	0	12	0	359	0	0	0	0	0	0	0	0	11	0	0	0	0	0	0	0	0	0	0	0	0	0	5	3	0	0	0	0	0	0	0	6
ZDM1	0	0	0	0	0	0	0	0	0	0	0	0	0	0	0	0	0	0	0	0	0	0	0	0	2	0	0	0	0	0	0	0	0	0	0	0	0	0	10	0	0	0	0	0	0	201	0	0	0
ZDM2	0	0	0	0	0	0	0	0	95	0	0	0	0	0	0	0	0	0	0	0	0	0	0	0	1	0	0	0	0	0	0	0	0	0	0	0	0	0	19	0	0	0	0	0	0	373	0	0	0
ZDM3	0	0	0	0	0	1	0	0	0	0	0	0	0	0	0	0	0	0	0	0	0	0	0	0	2	0	0	0	0	0	0	0	0	0	0	0	0	0	12	0	0	0	0	0	0	78	0	0	0
ZDM4	0	0	0	0	0	0	0	0	0	0	0	0	0	0	0	0	0	0	0	0	0	0	0	0	7	0	0	0	0	0	0	0	0	0	0	0	0	0	34	0	0	0	0	1	0	192	0	0	0
ZDM5	0	0	0	0	0	0	0	0	0	0	0	0	0	0	0	0	0	0	0	0	0	0	0	0	1	0	0	0	0	0	0	0	0	0	0	0	0	0	22	0	0	0	0	0	0	470	0	0	0
ZDW1	0	0	0	0	0	0	0	0	1	0	0	0	0	0	0	0	0	0	0	0	0	0	0	0	1	0	0	0	0	0	0	0	0	0	0	0	0	0	8	0	0	0	0	0	0	498	0	0	0
ZDW2	0	0	0	0	0	1	0	0	0	0	0	0	0	0	0	0	0	0	0	0	0	0	0	0	11	0	0	0	0	0	0	0	0	0	0	0	0	0	6	0	0	0	0	1	0	1	0	0	0
ZDW3	0	0	0	0	0	2	0	0	0	0	0	0	0	0	0	0	0	0	0	0	0	0	0	0	1	0	0	0	0	0	0	0	0	0	3	0	0	0	19	0	0	0	0	0	0	4	0	0	0
ZDW4	0	0	0	0	0	0	0	0	0	0	0	0	0	0	0	0	0	0	0	0	0	0	0	0	2	0	0	0	0	0	0	0	0	0	0	0	0	0	4	0	0	0	0	4	0	1	0	0	0
ZDW5	0	0	0	0	0	0	0	0	0	0	0	0	0	0	0	0	0	0	0	0	0	0	0	0	6	0	0	0	0	0	0	0	0	0	0	0	0	0	27	0	0	0	0	3	0	2	0	0	0
ZKM1	45	0	0	0	0	0	0	0	0	0	1	0	7	0	0	0	0	0	0	0	0	0	0	0	0	0	55	0	0	0	0	0	0	0	0	0	0	0	3	0	0	0	0	0	51	0	0	0	2
ZKM2	13	0	0	0	0	0	0	0	0	33	1	0	4	0	0	0	0	0	0	0	0	0	0	0	0	0	1	0	0	0	0	0	0	0	0	0	0	0	0	0	0	0	0	0	1	0	0	0	2
ZKM3	7	0	0	0	0	0	0	0	0	13	2	0	0	0	0	0	52	0	0	0	0	0	0	0	0	0	19	0	0	0	26	0	0	0	0	0	0	0	13	0	0	0	0	0	15	0	0	0	0
ZKM4	1	0	0	0	0	0	0	0	0	3	2	0	9	0	0	0	0	0	0	0	0	0	0	0	0	0	28	0	0	0	0	0	0	0	0	0	0	0	14	0	0	0	0	3	30	0	0	0	1
ZKM5	5	0	0	0	0	0	0	0	0	2	0	0	17	0	0	0	0	0	0	0	0	0	0	0	0	0	9	0	0	0	0	0	0	0	0	0	0	0	19	0	0	0	0	0	7	0	0	0	0
ZKW1	20	0	0	0	0	0	0	0	0	0	44	0	0	0	0	0	4	0	0	0	0	0	0	0	0	0	4	0	0	0	0	0	0	0	0	0	0	0	24	0	0	0	0	0	0	0	0	0	0
ZKW2	2	0	0	0	0	0	0	0	0	0	0	0	0	0	0	0	70	0	0	0	0	0	0	0	59	0	1	0	0	0	5	0	0	0	0	0	0	0	7	0	0	0	0	0	3	0	0	0	2
ZKW3	3	0	0	0	0	0	0	0	0	4	0	0	0	0	0	0	0	0	0	0	0	0	0	0	0	0	0	0	0	0	0	0	0	0	0	0	0	0	0	0	0	0	0	0	7	0	0	0	0
ZKW4	41	0	0	0	1	0	0	0	0	1	2	0	0	0	0	21	97	0	0	0	0	0	0	0	0	0	1	0	0	0	0	0	0	0	0	0	0	0	14	0	0	0	0	0	5	0	0	0	1
ZKW5	16	0	0	0	0	0	0	0	0	0	1	0	81	0	0	0	51	0	0	0	0	0	0	0	0	0	13	0	0	0	0	0	0	0	0	0	0	0	30	0	0	0	0	0	1	0	0	0	0
[truncated: 80 more columns]
