# Supplementary material for: Experimental impacts of grazing on grassland biodiversity and function are explained by aridity
Source: Nat Commun. 2023 Aug 19;14:5040. doi: 10.1038/s41467-023-40809-6 (PMC10439935; doi:10.1038/s41467-023-40809-6)
Supplement: Supplementary file 4 — Source Data [file 41467_2023_40809_MOESM4_ESM.zip › Source Data/FigS3b.csv]

Explanatory factor	location	var
PG	NG	51.201
PF	NG	44.916
AF	NG	2.579
PL	NG	0.883
AG	NG	0.421
PG	HG	55.295
PF	HG	36.876
AF	HG	5.576
PL	HG	2.014
AG	HG	0.239
