# Supplementary material for: Experimental impacts of grazing on grassland biodiversity and function are explained by aridity
Source: Nat Commun. 2023 Aug 19;14:5040. doi: 10.1038/s41467-023-40809-6 (PMC10439935; doi:10.1038/s41467-023-40809-6)
Supplement: Supplementary file 4 — Source Data [file 41467_2023_40809_MOESM4_ESM.zip › Source Data/FigS3c.csv]

site	OTU14093	OTU6889	OTU4244	OTU7632	OTU13274	OTU10291	OTU3763	OTU8875	OTU12720	OTU10681	OTU7239	OTU5866	OTU3057	OTU5519	OTU13983	OTU10649	OTU14010	OTU2860	OTU2239	OTU13898	OTU4570	OTU9471	OTU14698	OTU8302	OTU8303	OTU819	OTU14691	OTU8363	OTU3655	OTU10815	OTU11142	OTU13848	OTU14719	OTU11485	OTU13560	OTU13505	OTU2745	OTU8874	OTU6397	OTU8573	OTU9080	OTU6680	OTU2687	OTU7198	OTU1587	OTU14329	OTU10292	OTU14503	OTU13085
CYM1	0	0	0	230	1	0	0	1	0	7	0	0	0	0	0	0	0	0	0	0	0	0	1	1	0	0	0	0	0	0	0	0	0	0	0	1	0	0	1	0	0	0	0	0	0	0	0	0	0
CYM2	0	0	0	123	0	0	0	2	0	3	0	0	0	0	0	0	0	0	0	0	0	0	1	3	8	0	0	0	0	0	1	0	0	0	0	0	0	0	0	2	0	1	0	0	0	0	0	0	0
CYM3	0	1	0	301	1	0	0	1	0	2	0	0	0	0	0	0	0	0	0	0	0	0	0	7	2	0	0	0	0	0	0	0	0	0	0	17	0	0	0	0	0	0	0	0	0	0	0	0	0
CYM4	0	0	0	376	9	1	0	0	1	3	0	0	0	0	0	0	0	0	0	0	0	0	0	2	0	0	0	0	0	0	0	0	0	0	0	35	0	0	0	1	0	0	0	0	0	0	0	0	0
CYM5	0	0	0	474	0	0	0	0	1	2	0	0	0	0	0	0	0	0	0	0	0	0	1	0	4	0	0	0	0	0	0	0	0	0	0	5	0	0	2	0	0	0	0	0	0	0	0	0	0
CYW1	0	0	0	12	2	0	0	1	0	58	0	0	0	0	0	0	0	0	0	0	0	0	0	0	0	1	0	0	0	0	1	0	0	0	1	2	0	0	4	0	0	0	0	0	0	0	0	0	0
CYW2	0	0	0	2	2	0	0	0	0	20	0	0	0	0	0	0	0	0	0	0	0	0	0	0	6	0	0	0	0	0	0	0	0	0	0	12	0	0	3	0	0	0	0	0	0	0	0	0	1
CYW3	0	1	0	95	0	0	0	0	1	25	0	0	0	0	0	0	0	0	0	0	0	0	0	0	5	0	0	0	0	0	0	0	0	0	0	0	0	0	2	0	0	0	0	0	0	0	0	0	1
CYW4	0	0	0	4	1	0	0	1	2	32	0	0	0	0	0	0	0	0	0	0	0	0	0	0	4	1	0	0	0	0	0	0	0	0	0	4	0	0	5	1	0	0	0	0	0	0	0	0	0
CYW5	0	0	0	28	0	0	0	0	0	17	0	0	0	0	0	0	0	0	0	0	0	0	0	0	8	1	0	0	0	0	1	0	0	0	0	6	0	0	4	2	0	1	0	0	0	0	0	0	0
HBM1	0	0	0	18	0	0	0	3	0	11	0	0	0	0	0	0	0	0	1	0	0	0	0	0	0	0	0	0	0	0	1	0	0	0	0	0	0	0	1	1	0	0	0	0	0	0	0	0	0
HBM2	0	2	0	70	0	0	0	2	0	3	0	0	0	0	0	0	0	0	0	0	1	0	0	0	0	0	0	0	2	0	0	0	0	0	0	0	0	0	1	1	0	0	0	0	0	0	0	0	0
HBM3	0	0	0	43	0	0	0	0	0	21	0	0	0	0	0	0	0	0	1	0	0	0	0	0	0	0	0	0	1	0	0	0	0	0	0	0	0	0	1	0	0	1	0	0	0	0	0	0	0
HBM4	0	0	0	47	0	0	0	0	0	21	0	0	0	0	0	0	0	0	0	0	1	0	0	0	0	0	0	0	0	0	2	0	0	0	0	0	0	0	2	0	0	0	0	0	0	0	0	0	0
HBM5	0	0	0	12	0	0	0	0	0	8	0	0	1	0	0	0	0	0	1	0	0	0	0	0	0	0	0	0	2	0	0	0	0	1	0	0	0	0	0	0	0	0	0	1	0	0	0	0	0
HBW1	0	0	0	4	0	0	0	0	0	1	1	0	0	0	0	0	0	0	0	0	0	0	0	0	0	0	0	0	0	0	1	0	0	0	0	0	0	1	1	0	0	0	0	0	0	0	0	0	0
HBW2	0	0	0	7	0	0	0	0	0	2	2	0	1	0	0	0	0	1	1	0	0	0	0	0	0	0	0	0	2	1	3	0	0	0	0	0	0	0	2	1	0	0	0	0	0	0	0	0	0
HBW3	0	0	0	3	0	0	0	0	0	11	3	0	0	0	0	0	0	0	1	0	1	0	0	0	0	0	0	0	1	0	1	0	0	0	0	0	0	0	0	0	0	0	0	0	0	0	0	0	0
HBW4	0	0	0	2	0	0	0	0	0	19	1	0	1	0	0	0	0	0	0	0	1	0	0	0	0	1	0	0	0	1	0	0	0	0	0	0	0	0	0	0	0	0	0	0	0	0	0	0	0
HBW5	0	0	0	32	0	0	0	3	0	9	2	1	0	0	0	0	0	0	0	0	1	0	0	0	0	0	0	1	0	0	1	0	0	0	0	0	0	1	2	1	0	0	0	0	0	0	0	0	0
HBYM1	0	0	0	3	0	0	0	2	0	9	0	0	0	0	0	0	0	0	2	0	0	0	0	0	0	0	0	0	2	0	1	0	0	0	0	0	0	0	1	1	0	0	0	0	0	0	1	0	0
HBYM2	0	0	1	11	0	1	0	2	0	11	0	0	0	0	0	0	0	0	1	0	0	0	0	0	0	0	0	0	0	0	0	0	0	0	0	0	0	0	3	1	0	0	0	0	0	0	1	0	0
HBYM3	0	0	1	1	0	0	0	0	0	13	0	0	0	0	0	0	0	0	0	0	0	0	0	0	0	0	0	0	1	0	0	0	0	0	0	0	0	0	0	0	0	0	0	0	0	0	4	0	0
HBYM4	0	0	1	1	0	0	0	0	0	15	0	0	0	0	0	0	0	0	0	0	0	0	0	0	0	0	0	0	1	0	0	0	0	0	0	0	0	0	1	0	0	0	0	0	0	0	8	0	0
HBYM5	0	0	0	0	0	0	0	2	0	20	0	0	0	0	0	0	0	0	0	0	1	0	0	0	0	0	0	0	1	0	2	0	0	0	0	0	0	0	0	0	0	0	0	0	0	0	5	0	0
HBYW1	0	0	2	0	0	0	0	0	0	19	2	0	0	0	0	0	0	0	1	0	0	1	0	0	0	0	0	0	0	0	1	0	0	0	0	0	0	0	2	0	0	0	0	0	0	0	3	0	1
HBYW2	0	0	6	0	0	0	0	0	0	15	1	0	2	0	0	0	0	0	2	0	1	0	0	0	0	0	0	0	1	3	0	0	0	0	0	0	0	0	3	0	0	0	0	0	0	0	6	0	0
HBYW3	0	0	0	0	0	0	0	0	0	9	0	0	2	0	0	0	0	0	1	0	0	0	0	0	0	0	0	0	1	0	1	0	0	0	0	0	0	0	0	0	0	0	0	0	0	0	2	0	0
HBYW4	0	0	2	0	0	0	0	0	0	17	0	0	2	0	0	0	0	0	0	0	0	0	0	0	0	0	0	0	0	0	0	0	0	0	0	0	0	0	0	0	0	0	0	0	0	0	17	0	0
HBYW5	0	0	1	1	0	0	0	0	0	16	1	0	1	0	0	0	0	0	0	0	0	0	0	0	0	0	0	0	1	0	1	0	0	0	0	0	0	0	3	0	0	0	0	0	0	0	10	0	0
HXM1	0	0	3	6	0	0	1	0	0	6	0	0	0	0	0	0	0	0	0	0	0	0	0	0	0	0	0	0	1	0	1	0	0	0	0	0	0	0	1	0	0	0	0	0	0	0	2	0	0
HXM2	0	0	0	9	0	0	0	0	0	15	0	0	0	0	0	0	0	0	0	0	0	0	0	0	0	0	0	0	0	0	3	0	0	0	0	0	0	0	1	0	0	0	0	0	0	0	0	0	0
HXM3	0	0	0	17	0	0	0	0	0	12	0	0	0	0	0	0	0	0	2	0	0	1	0	0	0	0	0	0	0	0	2	0	0	0	0	0	0	0	3	1	0	0	0	0	0	0	0	0	0
HXM4	0	2	0	6	0	0	0	1	0	12	0	0	1	0	0	0	0	0	1	0	0	0	0	0	0	0	0	0	0	0	1	0	0	0	0	0	0	0	1	1	0	0	0	0	0	1	18	0	0
HXM5	0	0	0	16	0	0	0	2	0	18	0	0	0	0	0	0	0	0	3	0	0	0	0	0	0	0	0	0	0	0	0	0	0	0	0	0	0	0	0	0	0	0	0	0	0	0	0	0	0
HXW1	0	0	1	0	0	0	0	0	0	12	0	0	0	0	0	0	0	0	1	0	1	0	0	0	0	0	0	0	0	0	0	0	0	0	0	0	0	0	0	0	0	0	0	0	0	0	37	0	0
HXW2	0	0	2	0	0	0	0	1	0	3	2	0	0	0	0	0	0	0	3	0	1	0	0	0	0	0	0	0	0	0	2	0	0	0	0	0	0	0	1	0	0	0	1	0	0	0	16	0	0
HXW3	0	0	0	0	0	0	0	1	0	5	1	0	2	0	0	0	0	0	2	0	0	0	0	0	0	0	0	0	1	0	5	0	0	0	0	0	0	0	1	0	0	0	0	0	0	0	11	0	0
HXW4	0	0	0	13	0	0	0	1	0	19	0	0	0	0	0	0	0	0	3	0	0	0	0	0	0	0	0	0	1	0	0	0	0	0	0	0	0	0	1	1	0	0	0	0	0	0	0	0	0
HXW5	0	0	2	0	0	0	0	0	0	14	0	1	2	0	0	0	0	0	3	0	0	0	0	0	0	0	0	0	0	0	0	0	0	0	0	0	0	1	0	0	0	0	0	0	0	0	15	0	0
HYM1	0	0	1	0	0	0	0	2	0	19	1	0	1	0	0	0	0	0	0	0	1	0	0	0	0	0	0	0	0	0	1	0	0	0	0	0	0	0	0	0	0	0	0	0	0	0	1	0	0
HYM2	0	0	0	5	0	0	0	1	0	15	0	0	0	0	0	0	0	0	1	0	0	0	0	0	0	0	0	0	1	0	2	0	0	0	0	0	0	0	1	0	0	0	0	0	0	0	0	0	0
HYM3	1	0	0	5	0	0	0	0	0	15	0	0	0	0	0	0	0	0	0	0	0	0	0	0	0	0	0	0	0	0	0	0	0	0	0	0	0	0	1	2	0	0	0	0	0	0	1	0	0
HYM4	0	0	0	8	0	0	0	0	0	27	1	0	0	0	0	0	0	0	3	0	0	0	2	0	0	0	0	0	0	0	0	0	0	0	0	0	0	0	1	1	0	0	0	1	0	0	0	0	0
HYM5	0	0	0	3	0	0	0	0	0	79	0	0	0	0	0	0	0	0	0	0	1	0	0	0	0	0	0	0	0	0	2	0	0	0	0	0	0	0	2	0	0	0	0	0	0	0	0	0	0
HYW1	0	0	1	3	0	0	0	1	0	17	0	0	0	0	0	0	0	0	0	0	0	0	0	0	0	0	0	0	0	1	2	0	0	0	0	0	0	0	0	0	0	0	0	0	0	0	0	0	0
HYW2	0	0	0	4	0	0	0	0	0	13	0	0	0	0	0	0	0	0	0	0	0	0	0	0	0	0	0	0	0	0	0	0	0	0	0	0	0	0	0	0	0	0	0	0	0	0	0	0	0
HYW3	0	0	0	5	0	0	0	1	0	27	0	0	0	0	0	0	0	0	1	0	1	0	0	0	0	0	0	0	1	1	3	0	1	0	0	0	0	0	1	0	0	0	0	0	0	0	0	0	0
HYW4	0	0	0	4	0	0	0	2	0	23	1	0	1	0	0	0	0	0	2	0	0	0	0	0	0	0	0	0	1	0	1	0	0	0	0	0	0	1	1	0	0	0	0	0	0	0	0	0	0
HYW5	0	1	0	6	0	0	0	0	0	16	0	1	0	0	0	0	0	0	1	0	1	0	0	0	0	0	0	0	0	0	1	0	0	0	0	0	1	0	0	1	0	0	0	0	0	0	2	0	0
XDM1	0	0	0	1	0	0	0	0	0	11	0	0	0	0	0	0	0	0	0	0	0	0	0	0	0	0	0	0	0	0	0	0	0	0	0	0	0	0	1	0	0	0	0	2	0	0	1	0	0
XDM2	0	0	0	5	0	0	0	0	0	12	0	0	0	0	0	0	0	0	0	0	0	0	1	0	0	0	0	0	0	0	1	0	0	0	0	0	0	0	0	0	0	0	0	0	0	0	0	0	0
XDM3	0	0	0	2	0	1	0	1	0	13	0	0	0	1	0	0	0	0	0	0	0	0	0	0	0	0	0	0	0	0	1	0	0	0	0	0	0	0	1	1	0	0	0	0	0	0	0	0	0
XDM4	0	0	0	6	0	0	0	1	0	17	0	0	0	0	0	0	0	0	0	0	0	0	1	0	0	0	0	0	0	0	1	0	0	0	0	0	0	0	3	0	0	0	0	0	0	0	0	0	0
XDM5	0	1	0	3	0	0	0	1	0	9	0	0	0	0	0	0	0	0	0	0	0	0	0	0	0	0	0	0	0	0	0	0	0	0	0	0	0	0	3	0	0	0	0	0	0	0	0	0	0
XDW1	0	0	0	0	0	0	0	0	0	24	0	0	0	0	0	1	0	0	0	0	0	0	0	0	0	0	0	0	0	0	0	0	0	0	0	0	0	0	2	1	0	0	0	0	0	0	0	0	0
XDW2	0	0	0	4	0	0	0	0	0	29	0	0	0	0	0	0	0	0	1	0	0	0	0	0	0	0	0	0	0	0	4	0	0	0	0	0	0	0	2	1	0	0	0	0	0	0	0	0	0
XDW3	0	2	0	4	0	0	0	0	0	22	0	0	0	0	0	0	0	0	0	0	0	0	0	0	0	0	0	0	1	0	2	0	0	0	0	0	0	0	1	0	0	0	0	0	0	0	0	0	0
XDW4	0	0	0	1	0	0	0	0	0	26	0	0	0	0	0	0	0	0	0	0	0	0	0	0	0	0	0	0	0	1	0	0	0	0	0	0	0	0	3	1	0	0	0	0	0	0	0	0	0
XDW5	0	0	0	1	0	0	0	0	0	26	0	0	0	0	0	0	0	0	0	0	0	0	0	0	0	0	0	0	0	0	2	0	0	0	0	0	0	1	1	0	0	0	0	0	0	0	0	0	0
XDYM1	0	0	0	100	0	0	0	0	0	7	0	0	0	0	0	0	0	0	0	0	0	0	0	0	0	0	0	0	0	0	0	0	0	0	0	0	0	0	2	0	0	0	0	0	0	0	0	0	0
XDYM2	0	0	0	139	0	0	0	0	0	8	0	0	0	0	0	0	0	0	0	0	0	0	0	0	0	0	0	0	0	0	7	0	0	0	0	0	0	0	0	2	0	0	0	0	0	0	0	0	0
XDYM3	0	0	0	110	0	0	0	0	0	7	0	0	0	0	0	0	0	0	0	0	0	0	1	0	0	0	0	0	0	0	2	0	0	0	0	0	0	0	1	1	0	0	0	0	0	0	0	0	0
XDYM4	0	0	0	136	0	0	0	0	0	2	0	0	0	0	0	0	0	0	0	1	0	0	0	0	0	0	0	0	0	0	4	0	0	0	0	0	0	0	1	0	0	0	0	0	0	0	0	0	0
XDYM5	0	0	0	244	0	0	0	0	0	5	0	0	0	1	0	0	0	0	0	1	0	0	0	0	0	0	0	0	0	0	3	0	0	0	0	0	0	0	0	1	0	0	0	0	0	0	0	0	0
XDYW1	0	0	0	115	0	0	0	0	0	13	0	0	0	0	0	0	0	0	0	1	0	0	0	0	1	0	0	0	0	0	2	0	0	0	0	0	0	0	0	0	0	0	0	0	0	0	0	0	0
XDYW2	0	0	0	135	0	0	0	3	0	7	0	0	0	0	0	0	0	0	0	0	0	0	0	0	0	0	1	0	0	0	2	0	0	0	0	0	0	0	1	0	0	0	0	0	0	0	0	0	0
XDYW3	0	1	0	65	0	0	0	0	0	13	0	0	0	0	0	0	0	0	1	0	0	0	0	0	0	0	0	0	0	0	6	1	0	0	1	0	0	0	1	0	0	0	0	0	0	0	0	0	0
XDYW4	0	0	0	76	0	0	0	0	0	12	0	0	0	0	0	0	0	0	0	0	0	0	0	0	0	0	0	0	0	0	2	0	0	0	0	0	0	0	3	0	0	0	0	0	0	0	0	0	0
XDYW5	0	0	0	53	0	0	0	1	0	9	0	0	0	0	0	0	0	0	0	0	0	0	0	0	0	0	0	0	0	0	1	0	1	0	0	0	0	0	2	0	1	0	0	0	0	0	0	0	0
XYM1	0	0	0	5	0	0	0	2	0	12	0	0	0	0	0	0	0	0	0	0	0	0	0	0	0	0	0	0	0	0	0	0	0	0	0	0	0	0	3	1	0	0	0	0	0	0	0	0	0
XYM2	0	1	0	6	0	1	0	0	0	17	0	0	0	0	0	0	0	0	0	0	0	0	0	0	0	0	3	0	0	0	1	0	0	0	0	0	0	0	0	0	0	0	0	0	0	0	0	0	0
XYM3	0	1	0	11	0	0	0	0	0	18	0	0	0	0	0	0	0	0	0	0	0	0	0	0	0	0	0	0	0	0	0	0	0	0	0	0	0	0	2	0	0	0	0	0	0	0	0	0	0
XYM4	0	0	0	10	0	0	0	0	0	12	0	0	0	0	0	0	0	0	0	0	0	0	0	0	0	0	1	0	0	0	0	0	0	0	0	0	0	0	1	2	0	0	0	0	0	0	0	0	0
XYM5	0	1	0	4	0	0	0	1	0	7	0	0	0	0	0	0	0	0	0	0	1	0	0	0	0	0	0	0	1	0	2	0	0	0	0	0	0	0	1	0	0	0	0	0	0	0	0	0	0
XYW1	0	1	0	7	0	0	0	0	0	24	0	0	0	0	0	0	0	0	0	0	0	0	0	0	2	0	0	0	0	0	1	0	0	0	0	0	0	0	1	1	0	0	0	0	0	0	0	0	0
XYW2	0	0	0	6	0	0	0	0	0	19	0	0	0	0	0	0	0	0	1	0	0	0	0	0	0	0	0	0	0	0	1	0	0	0	0	0	0	0	3	0	0	0	0	0	0	0	0	0	0
XYW3	0	0	0	11	0	0	0	0	0	43	0	0	0	0	0	0	0	0	0	0	0	0	0	0	0	0	0	0	0	0	1	0	0	0	0	0	0	0	2	1	0	0	0	1	0	0	0	0	0
XYW4	0	0	0	30	0	0	0	0	0	20	0	0	1	0	0	0	0	0	0	0	0	0	0	0	0	0	0	0	1	1	0	0	0	0	0	0	0	0	0	0	0	0	0	0	0	0	0	0	0
XYW5	0	0	0	8	0	0	0	0	0	25	0	0	0	0	0	0	0	0	1	0	0	0	0	0	0	0	0	0	0	0	0	0	0	0	0	0	0	0	3	0	0	0	0	0	0	0	0	0	0
ZDM1	0	0	0	30	0	0	0	7	0	0	0	0	0	0	0	0	0	0	0	2	0	0	0	0	0	0	0	0	0	0	1	1	0	0	0	0	0	0	0	1	1	0	0	0	0	0	0	0	0
ZDM2	0	0	0	17	0	0	0	3	0	10	0	0	0	0	0	0	0	0	0	0	0	0	0	0	0	0	1	0	0	0	2	0	0	0	0	0	0	0	3	3	1	0	0	0	0	1	0	0	1
ZDM3	0	0	0	30	0	0	0	0	0	2	0	0	0	0	1	0	0	0	0	0	0	0	0	0	0	0	0	0	0	0	1	0	0	0	0	0	0	0	0	0	0	0	0	0	0	0	0	0	0
ZDM4	0	0	0	14	0	0	0	3	0	3	0	0	0	0	1	0	2	0	0	0	0	0	1	0	0	0	0	0	0	0	0	0	0	0	0	0	0	0	0	0	1	0	0	0	0	0	0	0	0
ZDM5	0	0	0	5	0	0	0	3	0	0	0	0	0	0	0	0	0	0	0	0	0	0	0	0	2	0	0	0	0	0	0	0	0	0	0	0	0	0	0	0	1	0	0	0	0	0	0	0	0
ZDW1	0	0	0	23	0	0	0	3	0	9	0	0	0	0	0	0	0	0	0	0	0	0	0	0	2	0	0	0	0	0	3	0	0	0	0	0	0	0	3	3	0	0	0	0	1	0	0	0	0
ZDW2	0	0	0	14	0	0	0	3	0	8	0	0	0	0	0	0	0	0	0	0	0	0	0	0	0	0	0	0	0	0	0	0	0	0	0	0	0	0	0	3	0	0	0	0	0	0	0	0	0
ZDW3	0	0	0	6	0	0	0	6	0	10	0	0	0	0	0	0	0	0	0	0	0	0	0	0	2	0	0	0	0	0	1	1	0	0	0	0	0	0	1	1	3	0	0	0	0	1	0	0	1
ZDW4	1	0	0	11	0	0	0	3	0	13	0	0	0	0	0	0	0	0	0	0	0	0	0	0	0	0	0	0	0	0	0	0	0	0	0	0	0	0	1	1	1	0	0	0	0	0	0	0	0
ZDW5	0	0	0	4	0	0	0	6	0	6	0	0	0	0	0	0	0	0	0	0	0	0	0	0	0	0	0	1	0	0	3	1	0	0	0	0	0	0	1	3	1	0	0	0	0	0	0	4	0
ZKM1	0	0	0	1	0	0	0	5	0	12	0	0	0	0	0	0	0	0	0	0	0	0	0	0	0	0	1	0	0	0	1	0	0	0	0	0	0	0	1	1	2	0	0	0	0	0	0	0	0
ZKM2	0	0	0	0	0	0	0	9	0	12	0	0	0	0	0	0	0	0	0	0	0	0	0	0	1	0	0	0	0	0	0	0	0	0	0	0	0	1	0	3	2	0	0	0	0	0	0	0	0
ZKM3	1	0	0	2	0	0	0	3	0	9	0	0	0	0	0	0	0	0	0	0	0	0	1	0	2	0	1	0	0	0	0	0	0	0	0	0	0	0	0	0	1	0	0	0	0	0	0	0	0
ZKM4	0	0	0	2	0	0	0	1	0	9	0	0	0	0	0	0	0	0	0	0	0	0	0	0	0	0	0	0	0	0	1	0	1	0	0	0	0	0	3	1	5	0	0	0	0	0	1	0	0
ZKM5	0	0	0	0	0	0	0	2	0	32	0	0	0	0	0	0	0	0	0	0	0	0	0	0	4	0	0	0	0	0	0	0	0	0	0	0	0	0	2	3	10	0	0	0	0	0	0	0	0
ZKW1	0	0	0	2	0	0	0	3	0	19	0	0	0	0	0	0	0	0	0	0	0	0	0	0	0	0	0	0	0	0	0	1	0	0	0	0	0	0	1	2	0	0	0	0	0	0	0	0	0
ZKW2	1	0	0	1	0	1	0	5	0	15	0	0	0	0	0	0	0	0	0	0	0	0	0	0	1	0	1	0	0	0	0	0	0	0	0	0	0	0	4	2	4	0	0	0	0	0	0	0	0
ZKW3	0	0	0	0	0	0	0	3	0	10	0	0	0	0	0	0	0	0	0	0	0	0	0	0	0	0	0	0	0	0	0	0	0	0	0	0	0	0	2	0	4	0	0	1	0	0	0	0	0
ZKW4	0	1	0	1	0	0	0	3	0	17	0	0	0	0	0	0	0	0	0	0	0	0	0	0	0	0	0	0	0	0	1	0	0	0	0	0	0	0	2	3	2	0	0	0	0	0	0	0	0
ZKW5	0	0	0	1	0	0	0	3	0	11	0	0	0	0	0	0	0	0	0	0	0	0	0	0	0	0	0	0	0	0	0	0	1	0	0	0	0	0	2	1	2	0	0	0	0	0	0	0	0
[truncated: 5,000 more columns]
