# Supplementary material for: Experimental impacts of grazing on grassland biodiversity and function are explained by aridity
Source: Nat Commun. 2023 Aug 19;14:5040. doi: 10.1038/s41467-023-40809-6 (PMC10439935; doi:10.1038/s41467-023-40809-6)
Supplement: Supplementary file 4 — Source Data [file 41467_2023_40809_MOESM4_ESM.zip › Source Data/FigS3d.csv]

Explanatory factor	location	var
Actinobacteriota	HG	41.725
Proteobacteria	HG	17.113
Acidobacteriota	HG	13.705
Chloroflexi	HG	9.777
Firmicutes	HG	4.383
Gemmatimonadota	HG	2.859
Verrucomicrobiota	HG	1.992
Bacteroidota	HG	1.96
Myxococcota	HG	1.609
Others	HG	4.877
Actinobacteriota	NG	38.072
Proteobacteria	NG	20.646
Acidobacteriota	NG	14.444
Chloroflexi	NG	9.397
Firmicutes	NG	3.99
Gemmatimonadota	NG	2.601
Bacteroidota	NG	2.24
Verrucomicrobiota	NG	2.177
Myxococcota	NG	1.72
Others	NG	4.713
