# Supplementary material for: Experimental impacts of grazing on grassland biodiversity and function are explained by aridity
Source: Nat Commun. 2023 Aug 19;14:5040. doi: 10.1038/s41467-023-40809-6 (PMC10439935; doi:10.1038/s41467-023-40809-6)
Supplement: Supplementary file 4 — Source Data [file 41467_2023_40809_MOESM4_ESM.zip › Source Data/FigS3f.csv]

Explanatory factor	location	var
Ascomycota	HG	79.932
Basidiomycota	HG	7.998
Mortierellomycota	HG	5.891
unclassified	HG	3.26
Glomeromycota	HG	1.791
Chytridiomycota	HG	0.91
Others	HG	0.218
Ascomycota	NG	74.654
Basidiomycota	NG	11.355
Mortierellomycota	NG	7.271
unclassified	NG	3.238
Glomeromycota	NG	2.392
Chytridiomycota	NG	0.772
Others	NG	0.318
