# Supplementary material for: Experimental impacts of grazing on grassland biodiversity and function are explained by aridity
Source: Nat Commun. 2023 Aug 19;14:5040. doi: 10.1038/s41467-023-40809-6 (PMC10439935; doi:10.1038/s41467-023-40809-6)
Supplement: Supplementary file 4 — Source Data [file 41467_2023_40809_MOESM4_ESM.zip › Source Data/FigS3h.csv]

Explanatory factor	location	var
Apicomplexa	HG	46.62263272
Cercozoa	HG	23.11843784
Ciliophora	HG	10.15785988
Chlorophyta	HG	5.472966343
Ochrophyta	HG	3.46445393
Conosa	HG	2.42738691
Lobosa	HG	2.274678638
Stramenopiles	HG	1.274408792
Mesomycetozoa	HG	0.172946718
Others	HG	5.014228241
Apicomplexa	NG	46.81886281
Cercozoa	NG	20.96929918
Ciliophora	NG	10.96097596
Ochrophyta	NG	7.338232147
Chlorophyta	NG	3.072459632
Conosa	NG	2.055599153
Lobosa	NG	1.637059761
Stramenopiles	NG	0.930298923
Mesomycetozoa	NG	0.248745571
Others	NG	5.968466862
