# Supplementary material for: Experimental impacts of grazing on grassland biodiversity and function are explained by aridity
Source: Nat Commun. 2023 Aug 19;14:5040. doi: 10.1038/s41467-023-40809-6 (PMC10439935; doi:10.1038/s41467-023-40809-6)
Supplement: Supplementary file 4 — Source Data [file 41467_2023_40809_MOESM4_ESM.zip › Source Data/FigS4.xls]

## Sheet: Fig1a
AB	BB	PN	PP	SAN	SOC	MBC	MBN	Decomposers	Pathogen_control	Mycorrhizal_mutualism
230.265	526.854	0.99104	0.775674	0.861705	14.5909	246.331	10.7361	15.6836	-5.6994	2.62244
212.99	1187.39	1.12984	1.06478	0.973013	12.8676	430.707	25.0497	10.5051	-5.40064	2.17302
238.645	355.43	0.865491	0.831558	0.306347	10.3036	554.835	32.6833	30.3611	-6.04923	1.19504
242.47	552.017	0.951737	1.17977	0.587747	13.6065	384.874	28.5235	20.3743	-9.28962	2.90332
258.845	1263.11	0.818376	0.741193	0.420751	11.756	550.937	27.3395	9.90246	-2.52541	1.25377
38.41	2621.69	1.76718	1.50466	2.96534	35.4777	564.07	46.2578	63.0867	-9.19003	0.148103
31.71	833.53	1.87648	1.57595	2.15127	29.2359	531.985	42.9709	46.2004	-18.2294	0.0995863
31.875	2989.7	1.85695	1.42962	1.77966	31.6082	298.876	22.6341	49.5889	-16.3373	0.140442
38.855	3431.63	1.94577	1.61457	1.55245	24.1468	259.062	29.4072	49.0552	-15.2903	0.31408
43.235	2332.31	1.84823	1.59534	1.53148	25.9502	406.292	38.3552	48.5266	-20.2671	0.257903
73.65	363.293	1.67836	1.71294	1.51648	43.2858	823.144	33.7621	44.6938	-13.2424	0.219601
83.41	1107.18	1.94831	1.97778	2.55951	45.2808	860.199	40.6086	55.3087	-16.2556	0.0587304
76.4	2874.89	1.8354	1.83679	2.20272	31.8322	1031.44	90.3208	59.7058	-15.6019	0.222154
67.28	1184.24	1.95212	1.60928	1.73804	34.8895	814.002	68.7977	47.638	-19.5725	0.158317
73.615	747.032	1.78724	1.9506	1.60879	29.6896	880.549	90.5558	49.308	-17.4225	0.171084
107.655	864.984	1.59671	1.58863	2.69444	33.9802	875.182	26.4261	51.8053	-20.5327	0.125121
130.99	2277.27	1.42087	1.79366	3.61824	53.5842	890.52	34.5175	46.5426	-18.3213	0.25535
128.39	1401.27	1.12892	1.46159	1.81797	52.6775	517.372	27.1336	49.9719	-18.6941	0.395792
142.795	1102.46	1.55746	1.52243	3.28338	47.1663	929.438	47.4181	57.4792	-17.1033	0.0842654
127	2355.9	2.07619	2.41769	2.77294	48.4764	820.435	37.4962	53.391	-13.6331	0.331954
120.405	923.174	1.78211	3.15886	3.11548	40.2038	658.207	37.486	57.257	-17.6651	0.240029
136.09	1017.54	1.84098	2.95699	3.06867	28.8475	577.854	22.1206	53.1408	-14.1081	0.334508
127.051	512.7	2.13159	3.88575	6.8068	29.5982	728.976	21.3371	52.3901	-15.4308	0.0766049
158.234	1341.51	2.17033	3.28354	2.85011	27.7311	520.893	27.4029	58.8223	-13.0203	0.462183
112.365	1003.38	2.31485	3.81928	5.26909	44.5388	621.312	8.77815	58.9602	-17.088	0.380471
93.57	541.008	1.93782	2.0028	2.18833	29.3294	236.775	34.7682	51.6649	-31.4718	0.1098
124.505	158.842	1.26424	1.02956	0.855422	21.7602	129.147	16.2773	44.5228	-29.1584	0.597518
73.785	102.225	1.77903	1.72352	1.1446	17.6294	228.682	33.571	43.3354	-37.7739	0.278331
65.97	657.388	1.12717	0.966398	0.915336	17.2136	173.334	14.877	51.8104	-24.0105	0.209387
66.61	973.5	1.28855	1.28454	1.61232	20.8056	255.766	26.6212	48.1002	-27.2509	0.850314
117.05	976.645	1.25027	0.97402	2.19165	29.6974	462.238	29.192	47.6738	-13.005	0.451969
81.92	361.721	1.65046	1.29322	2.41619	31.5697	495.838	30.3862	50.1328	-14.4809	0.237475
121.545	1516.08	1.38957	1.14994	2.61803	12.6123	489.178	22.7546	42.0484	-15.3848	0.551555
146.155	677.833	1.13894	1.04242	2.22037	16.1683	367.074	14.1293	61.1307	-13.4135	0.278331
120.78	962.491	1.12618	1.07803	2.17531	31.0938	317.939	12.9067	49.5685	-12.9998	0.122568
79.42	822.521	1.60622	1.20476	2.14545	21.645	294.448	31.4347	58.8376	-20.3156	0.0740514
85.665	542.581	1.90917	1.35474	2.19532	30.1887	394.425	37.7125	45.1688	-26.2806	0.194066
92.035	390.029	1.42285	1.04017	1.49424	26.9105	222.666	32.1888	51.9228	-21.8528	0.288545
95.15	1339.94	1.5599	1.02867	1.83417	29.562	358.222	37.6409	44.0248	-20.0628	0.306419
81.115	614.925	1.70249	1.14227	1.66094	27.9541	275.645	28.5576	51.7006	-23.2853	0.288545
64.37	45.6082	1.73491	1.13923	0.72874	12.4331	405.684	29.6033	42.3089	-3.02079	0.924365
65.78	266.053	1.88	1.349	0.749763	11.6503	487.395	26.1342	41.2926	-11.3554	0.480057
77.945	50.3263	1.52642	1.00124	0.437347	13.8257	319.071	21.3484	39.3672	-4.11624	2.38497
66.255	36.1721	1.76403	1.29133	0.439652	10.8533	338.737	18.2157	44.2317	-8.22226	1.76702
63.545	81.7803	1.67791	1.00524	0.520826	9.48839	241.748	8.52265	23.9748	-6.85103	1.42485
58.565	1063.2	1.72111	1.50404	0.609842	17.0424	186.519	10.919	65.487	-10.9673	1.00097
65.395	2781.32	1.88773	1.40519	0.66416	16.9731	182.413	3.80574	34.0662	-16.6513	0.270671
61.28	1079.05	1.58148	1.42809	0.605248	16.0797	223.473	14.8829	54.3741	-13.1505	0.418773
66.835	1374.17	1.5279	1.60686	0.496208	15.4825	191.872	14.1827	36.6069	-17.1135	2.03003
66.835	1024.13	1.42981	1.3429	0.484693	15.4777	263.151	20.9375	40.6389	-22.4018	1.65977
250.83	322.729	0.751404	1.00057	0.346243	9.01368	247.379	13.948	28.7779	-12.8849	6.64164
240.99	898.011	0.881562	1.32095	0.468211	11.4872	398.799	21.6846	39.8677	-7.98223	6.08753
302.955	473.382	1.05303	1.29585	0.790253	24.0789	243.38	10.1245	50.9371	-5.82708	2.68117
270.825	670.051	0.963558	1.42447	0.502538	14.9264	402.716	25.0628	29.4086	-22.7797	2.63265
246.88	1058.43	0.923813	1.1053	0.400413	19.345	560.796	23.9827	20.479	-7.83923	5.79133
153.245	3146.97	1.21471	0.86076	1.43465	13.7476	569.936	57.5079	44.0427	-16.0155	0.173638
162.525	992.372	1.16309	0.924949	1.26934	33.2418	352.507	46.76	42.2731	-10.5842	0.388131
169.05	1759.85	1.21459	0.944793	1.45934	28.2822	306.979	40.0484	56.3173	-9.45559	0.194066
158.895	1250.29	1.15748	0.784215	1.35971	32.3133	233.247	27.7482	42.0356	-15.2035	0.0663909
179.085	1215.7	1.26686	0.86392	2.2031	29.6629	421.629	23.1599	45.7459	-12.9283	0.171084
214.295	3054.18	1.54456	1.60683	2.34094	62.0301	913.073	98.0454	39.4949	-15.0094	0.196619
205.9	2157.74	1.62755	1.0576	2.2767	60.0983	707.964	72.7716	48.8714	-8.07926	0.229815
242.145	1649.52	1.5989	1.52385	2.95482	74.4361	624.608	70.9688	39.0302	-9.23344	0.165977
228.12	1722.1	1.1122	1.23726	2.07262	73.1522	628.076	71.8329	51.3738	-8.44952	0.222154
247.275	3230.32	1.17631	1.61995	2.30574	64.451	587.616	62.3709	59.2947	-5.05337	0.168531
190.131	1096.17	1.47288	1.23603	1.61827	54.5769	557.292	33.613	62.0678	-12.0474	0.278331
164.182	964.599	1.52491	1.58332	2.02257	57.7788	615.418	39.5573	66.1968	-8.44696	0.0766049
133.695	849.257	1.53163	1.31938	2.97413	46.6605	1129.75	40.7788	50.7814	-16.8607	0.130228
156.261	99.08	1.56259	1.41382	2.13837	38.7968	1082.84	46.6487	40.0158	-29.5286	0.217047
170.987	1866.79	1.51353	1.44784	2.68787	43.9491	1005.65	50.2475	62.0653	-15.4844	0.0510699
179.843	529.999	2.06524	2.50244	3.64307	35.247	693.587	22.7863	65.7704	-11.2303	0.132782
181.761	1534.95	1.73864	1.62124	3.00931	38.9449	737.681	28.152	52.9186	-16.5926	0.15321
197.27	824.094	1.72213	2.11842	2.89378	42.8404	853.513	27.8469	45.7918	-13.3241	0.0970328
187.922	220.178	1.90227	2.10912	4.22701	31.1174	622.644	24.3787	57.0834	-11.7154	0.485164
159.368	893.292	1.61943	1.94624	2.84503	35.9184	705.635	28.7788	39.7273	-29.9704	0.252796
249.32	885.429	1.19064	0.853553	1.79151	27.472	315.481	45.8627	48.5394	-27.9148	0.186405
293.215	490.682	1.15901	0.845972	2.28333	28.6621	540.656	55.8006	45.9221	-21.1583	0.0383024
155.31	971.927	1.32306	0.839581	1.44717	24.8904	448.356	42.3744	45.0998	-32.1434	0.347275
206.545	1291.19	1.21316	0.262135	1.63831	29.2526	377.916	33.693	51.361	-22.2001	0.0868189
263.18	1637.18	1.14511	0.853082	1.66783	27.0818	324.99	34.7167	56.0135	-15.9466	0.132782
198.21	1074.15	1.1604	1.13951	2.36266	22.1708	616.859	31.7811	50.3983	-13.6918	0.120014
210.37	2220.65	1.29898	0.84108	2.28183	19.453	280.367	27.5315	28.1319	-7.4128	0.0817119
244.835	934.183	1.34361	1.03443	2.31835	17.2136	258.535	5.37341	52.0147	-15.229	0.0510699
175.025	1144.92	1.08334	0.816505	1.5666	13.0544	220.716	17.3476	14.5881	-4.16731	0.0434094
179.565	1902.96	1.18789	1.00705	2.10039	29.8528	280.932	16.3688	48.2355	-25.3256	0.344722
236.76	1833.77	1.14456	0.87719	2.59393	23.7624	283.271	31.7197	59.0624	-12.9079	0.403452
185.41	784.776	1.62755	0.853155	3.16022	24.7465	429.905	52.3986	53.3655	-15.5329	0.697104
208.155	572.462	1.3989	0.834381	1.95449	26.9616	319.007	28.9818	40.9734	-14.4094	0.334508
160.25	478.1	1.1122	0.697693	2.33646	24.7465	323.16	21.3811	53.3553	-20.0143	0.707318
176.645	773.767	1.17631	0.809169	2.19797	28.598	271.6	22.74	51.5602	-19.2023	0.536234
177.235	993.738	1.7182	1.53263	0.873417	16.7281	391.419	29.4656	39.9699	-14.4068	0.878403
167.06	625.934	1.90092	1.51632	0.711831	16.3209	226.758	30.8469	36.8904	-9.00873	0.852868
162.615	245.341	1.86375	1.46526	0.662801	18.678	240.716	20.8574	41.7777	-16.2964	1.52444
141.71	628.189	1.9152	1.59024	1.23132	16.1108	252.033	17.0829	47.6201	-7.58644	0.383024
176.79	667.359	1.80189	1.49967	0.779037	15.5799	265.528	28.4167	43.8333	-14.9507	1.32782
128.46	1052.79	1.76536	1.44473	0.536564	13.5294	676.105	30.2145	41.0194	-13.6101	4.15198
130.53	783.204	1.79087	1.1622	0.653062	16.6658	876.871	31.5565	35.7413	-8.15587	3.04887
152.235	816.23	1.6072	1.18287	0.387085	15.8719	916.626	32.0411	38.3178	-8.82488	2.79352
107.305	1774	1.63448	1.19237	0.529192	14.3369	810.69	20.2591	48.8331	-7.91584	2.65308
136.675	2659.43	1.40467	1.31324	0.489543	15.0768	680.824	18.964	39.14	-11.1971	3.05909
