# Supplementary material for: Experimental impacts of grazing on grassland biodiversity and function are explained by aridity
Source: Nat Commun. 2023 Aug 19;14:5040. doi: 10.1038/s41467-023-40809-6 (PMC10439935; doi:10.1038/s41467-023-40809-6)
Supplement: Supplementary file 4 — Source Data [file 41467_2023_40809_MOESM4_ESM.zip › Source Data/FigS5.xls]

## Sheet: Fig1a
Location	G	AB1	sd5	n5	se5	BB1	sd6	n6	se6	PN1	sd7	n7	se7	PP1	sd8	n8	se8	SAN1	sd9	n9	se9	SOC1	sd10	n10	se10	MBC1	sd11	n11	se11	MBN1	sd12	n12	se12	Decomposers1	sd13	n13	se13	Pathogen_control1	sd14	n14	se14	Mycorrhizal_mutualism1	sd15	n15	se15
DS	G	66.525	13.3744	10	4.22935	780.181	879.661	10	278.173	1.67313	0.15401	10	0.0487022	1.30731	0.202496	10	0.0640347	0.573648	0.114893	10	0.0363324	13.9306	2.68777	10	0.849949	284.006	102.522	10	32.4202	16.8552	7.98129	10	2.52391	42.2348	11.2324	10	3.552	-11.385	6.13341	10	1.93955	1.23615	0.728114	10	0.23025
DS	NG	163.895	42.2511	10	13.361	1024.62	698.304	10	220.823	1.74025	0.156582	10	0.0495155	1.38995	0.162214	10	0.0512965	0.685385	0.239978	10	0.0758879	15.8899	1.41633	10	0.447883	533.757	285.695	10	90.3448	25.9705	5.91506	10	1.87051	41.3143	4.33445	10	1.37067	-11.1953	3.32811	10	1.05244	2.06731	1.23514	10	0.390587
MS	G	115.822	78.5202	25	15.704	1406.82	893.522	25	178.704	1.6509	0.432242	25	0.0864484	1.89156	0.882846	25	0.176569	2.3221	1.46666	25	0.293332	32.053	12.879	25	2.5758	631.1	224.545	25	44.9089	36.7247	20.2354	25	4.04708	45.588	15.5142	25	3.10283	-14.2388	5.06644	25	1.01329	0.584955	0.809704	25	0.161941
MS	NG	194.273	65.0462	25	13.0092	1299.2	869.582	25	173.916	1.37211	0.334981	25	0.0669961	1.39476	0.435651	25	0.0871303	2.00976	1.03927	25	0.207854	39.0439	18.9149	25	3.78297	608.109	253.345	25	50.6691	40.3522	21.6318	25	4.32636	47.2147	11.6848	25	2.33696	-13.3011	6.3803	25	1.27606	1.1074	2.03223	25	0.406446
TS	G	113.783	28.1623	15	7.27148	709.182	399.088	15	103.044	1.47686	0.279968	15	0.0722874	1.221	0.291165	15	0.0751786	1.84451	0.545773	15	0.140918	24.276	6.31948	15	1.63168	313.425	112.683	15	29.0946	26.8679	8.62273	15	2.22638	49.4428	5.45037	15	1.40728	-22.0498	7.48272	15	1.93203	0.322592	0.209315	15	0.0540448
TS	NG	263.669	73.8098	15	19.0576	1133.08	540.004	15	139.429	1.23765	0.140989	15	0.0364032	0.837633	0.191422	15	0.049425	2.1134	0.450488	15	0.116316	24.5279	4.80111	15	1.23964	352.783	111.189	15	28.7089	31.2047	13.8328	15	3.57161	46.5747	11.4423	15	2.9544	-17.8171	7.38442	15	1.90665	0.274075	0.231162	15	0.0596857
