# Supplementary material for: Experimental impacts of grazing on grassland biodiversity and function are explained by aridity
Source: Nat Commun. 2023 Aug 19;14:5040. doi: 10.1038/s41467-023-40809-6 (PMC10439935; doi:10.1038/s41467-023-40809-6)
Supplement: Supplementary file 4 — Source Data [file 41467_2023_40809_MOESM4_ESM.zip › Source Data/FigS6.xls]

## Sheet: Fig1a
EMF	weightedEMF
0.252079	0.230914
0.289048	0.260641
0.276456	0.265101
0.287478	0.264989
0.275818	0.265161
0.475619	0.393523
0.358105	0.281968
0.379211	0.306426
0.394253	0.32334
0.368583	0.299639
0.389105	0.311686
0.466747	0.369474
0.550623	0.47024
0.432076	0.35228
0.444741	0.369975
0.390163	0.314903
0.477299	0.384494
0.367402	0.300474
0.470638	0.384072
0.534107	0.423888
0.468564	0.360946
0.443907	0.345332
0.53122	0.385885
0.494519	0.384574
0.534369	0.38491
0.315093	0.231491
0.207565	0.170335
0.230619	0.170566
0.208073	0.178358
0.265324	0.219562
0.336683	0.285699
0.355578	0.286082
0.327207	0.278852
0.306312	0.266905
0.296819	0.247277
0.325592	0.267285
0.329065	0.25378
0.279253	0.229233
0.334272	0.276191
0.301947	0.240622
0.298395	0.25347
0.300053	0.248677
0.285605	0.249547
0.288648	0.244088
0.225909	0.187825
0.324181	0.27271
0.297306	0.241898
0.285817	0.240061
0.278539	0.233273
0.252191	0.213176
0.291066	0.281524
0.36873	0.348818
0.363042	0.327457
0.283368	0.257145
0.359232	0.335805
0.37802	0.345866
0.333415	0.289564
0.364236	0.320757
0.287387	0.245477
0.333629	0.283483
0.575068	0.484077
0.523337	0.438615
0.530043	0.425602
0.504656	0.425017
0.553534	0.471648
0.421877	0.347856
0.46354	0.378597
0.448	0.367242
0.373398	0.301866
0.504183	0.426227
0.487819	0.379963
0.447243	0.361793
0.452445	0.359342
0.457736	0.358338
0.364874	0.282069
0.327325	0.283926
0.384942	0.338292
0.283207	0.240337
0.313727	0.276926
0.380158	0.339225
0.369131	0.322715
0.346394	0.302144
0.315855	0.269183
0.251505	0.22328
0.31705	0.267991
0.390746	0.345357
0.406459	0.342689
0.317936	0.267938
0.29073	0.249654
0.29881	0.252763
0.342231	0.288864
0.338338	0.281274
0.312574	0.255938
0.344597	0.282705
0.324699	0.270769
0.399267	0.350209
0.393725	0.344478
0.391177	0.349418
0.403634	0.361039
0.388106	0.350439
