# Supplementary material for: Experimental impacts of grazing on grassland biodiversity and function are explained by aridity
Source: Nat Commun. 2023 Aug 19;14:5040. doi: 10.1038/s41467-023-40809-6 (PMC10439935; doi:10.1038/s41467-023-40809-6)
Supplement: Supplementary file 4 — Source Data [file 41467_2023_40809_MOESM4_ESM.zip › Source Data/FigS7.xls]

## Sheet: Fig1a
Location	P	Q	G	weightedEMF	EH	EMMD
MEADOW	CY	1	HG	0.230914	1.30543	0.25491
MEADOW	CY	2	HG	0.260641	3.52347	0.427683
MEADOW	CY	3	HG	0.265101	1.06633	0.213309
MEADOW	CY	4	HG	0.264989	1.01916	0.324153
MEADOW	CY	5	HG	0.265161	1.56982	0.299991
MEADOW	HB	1	HG	0.393523	8.69896	0.496496
MEADOW	HB	2	HG	0.281968	10.9561	0.247645
MEADOW	HB	3	HG	0.306426	8.24424	0.552671
MEADOW	HB	4	HG	0.32334	8.83788	0.478397
MEADOW	HB	5	HG	0.299639	11.571	0.442294
MEADOW	HBY	1	HG	0.311686	9.89996	0.401015
MEADOW	HBY	2	HG	0.369474	9.08291	0.401712
MEADOW	HBY	3	HG	0.47024	10.9843	0.526964
MEADOW	HBY	4	HG	0.35228	11.3015	0.540212
MEADOW	HBY	5	HG	0.369975	9.19647	0.296479
MEADOW	HX	1	HG	0.314903	13.3797	0.520771
MEADOW	HX	2	HG	0.384494	7.32043	0.250165
MEADOW	HX	3	HG	0.300474	18.2497	0.254716
MEADOW	HX	4	HG	0.384072	8.39364	0.652651
MEADOW	HX	5	HG	0.423888	12.808	0.48166
MEADOW	HY	1	HG	0.360946	6.07599	0.51206
MEADOW	HY	2	HG	0.345332	8.65596	0.25023
MEADOW	HY	3	HG	0.385885	12.9193	0.383971
MEADOW	HY	4	HG	0.384574	13.0352	0.302391
MEADOW	HY	5	HG	0.38491	7.63551	0.429052
TYPICAL	XD	1	HG	0.231491	3.99116	0.400686
TYPICAL	XD	2	HG	0.170335	5.57171	0.33922
TYPICAL	XD	3	HG	0.170566	6.15256	0.320824
TYPICAL	XD	4	HG	0.178358	9.10554	0.175978
TYPICAL	XD	5	HG	0.219562	6.28738	0.312174
TYPICAL	XDY	1	HG	0.285699	4.09479	0.229239
TYPICAL	XDY	2	HG	0.286082	4.9283	0.273528
TYPICAL	XDY	3	HG	0.278852	4.41257	0.342892
TYPICAL	XDY	4	HG	0.266905	3.41639	0.313184
TYPICAL	XDY	5	HG	0.247277	3.89829	0.167233
TYPICAL	XY	1	HG	0.267285	3.61683	0.297506
TYPICAL	XY	2	HG	0.25378	3.37428	0.284043
TYPICAL	XY	3	HG	0.229233	4.89178	0.216828
TYPICAL	XY	4	HG	0.276191	4.57624	0.392664
TYPICAL	XY	5	HG	0.240622	3.57246	0.292279
DESERT	ZD	1	HG	0.25347	2.47684	0.103203
DESERT	ZD	2	HG	0.248677	2.17939	0.590424
DESERT	ZD	3	HG	0.249547	3.5446	0.176619
DESERT	ZD	4	HG	0.244088	3.04033	0.4357
DESERT	ZD	5	HG	0.187825	1.51353	0.270448
DESERT	ZK	1	HG	0.27271	10.5405	0.525507
DESERT	ZK	2	HG	0.241898	6.3775	0.519887
DESERT	ZK	3	HG	0.240061	6.06474	0.434876
DESERT	ZK	4	HG	0.233273	8.57775	0.588813
DESERT	ZK	5	HG	0.213176	5.86216	0.436082
MEADOW	CY	1	NG	0.281524	1.17312	0.950887
MEADOW	CY	2	NG	0.348818	1.95692	0.455471
MEADOW	CY	3	NG	0.327457	1.27653	0.516648
MEADOW	CY	4	NG	0.257145	2.3819	0.599507
MEADOW	CY	5	NG	0.335805	2.72615	0.692185
MEADOW	HB	1	NG	0.345866	5.97107	0.390185
MEADOW	HB	2	NG	0.289564	5.49073	0.434958
MEADOW	HB	3	NG	0.320757	4.42987	0.387405
MEADOW	HB	4	NG	0.245477	2.69678	0.340873
MEADOW	HB	5	NG	0.283483	4.33237	0.576835
MEADOW	HBY	1	NG	0.484077	7.2582	0.303412
MEADOW	HBY	2	NG	0.438615	6.39261	0.496597
MEADOW	HBY	3	NG	0.425602	5.61263	0.381456
MEADOW	HBY	4	NG	0.425017	4.18887	0.514183
MEADOW	HBY	5	NG	0.471648	4.31542	0.264555
MEADOW	HX	1	NG	0.347856	9.8679	0.475665
MEADOW	HX	2	NG	0.378597	10.4747	0.452605
MEADOW	HX	3	NG	0.367242	7.94736	0.38232
MEADOW	HX	4	NG	0.301866	9.56083	0.314024
MEADOW	HX	5	NG	0.426227	11.6845	0.305776
MEADOW	HY	1	NG	0.379963	5.20879	0.272478
MEADOW	HY	2	NG	0.361793	6.59823	0.333271
MEADOW	HY	3	NG	0.359342	10.8182	0.28559
MEADOW	HY	4	NG	0.358338	10.6075	0.467666
MEADOW	HY	5	NG	0.282069	5.03642	0.241378
TYPICAL	XD	1	NG	0.283926	6.71334	0.364506
TYPICAL	XD	2	NG	0.338292	9.25709	0.349789
TYPICAL	XD	3	NG	0.240337	6.5236	0.309158
TYPICAL	XD	4	NG	0.276926	6.85984	0.270983
TYPICAL	XD	5	NG	0.339225	8.16704	0.379198
TYPICAL	XDY	1	NG	0.322715	2.88472	0.24481
TYPICAL	XDY	2	NG	0.302144	3.71858	0.214428
TYPICAL	XDY	3	NG	0.269183	2.31953	0.23141
TYPICAL	XDY	4	NG	0.22328	2.31412	0.0913999
TYPICAL	XDY	5	NG	0.267991	2.49103	0.261946
TYPICAL	XY	1	NG	0.345357	2.77512	0.322916
TYPICAL	XY	2	NG	0.342689	2.17367	0.316262
TYPICAL	XY	3	NG	0.267938	2.92776	0.276331
TYPICAL	XY	4	NG	0.249654	1.8184	0.375135
TYPICAL	XY	5	NG	0.252763	1.87733	0.345253
DESERT	ZD	1	NG	0.288864	2.23638	0.528634
DESERT	ZD	2	NG	0.281274	3.84682	0.535174
DESERT	ZD	3	NG	0.255938	4.15812	0.633368
DESERT	ZD	4	NG	0.282705	3.67603	0.569345
DESERT	ZD	5	NG	0.270769	4.34618	0.663239
DESERT	ZK	1	NG	0.350209	8.66631	0.70568
DESERT	ZK	2	NG	0.344478	4.91747	0.420548
DESERT	ZK	3	NG	0.349418	6.23464	0.646664
DESERT	ZK	4	NG	0.361039	5.94599	0.616688
DESERT	ZK	5	NG	0.350439	8.04148	0.631577
