# Supplementary material for: Experimental impacts of grazing on grassland biodiversity and function are explained by aridity
Source: Nat Commun. 2023 Aug 19;14:5040. doi: 10.1038/s41467-023-40809-6 (PMC10439935; doi:10.1038/s41467-023-40809-6)
Supplement: Supplementary file 4 — Source Data [file 41467_2023_40809_MOESM4_ESM.zip › Source Data/FigS9.xls]

## Sheet: Fig1a
Location	P	Q	G	BD	FD	PD	STDEBD	STDEFD	STDEPD	EMF	ABOVEEMF	BELOWEMF	PRODUCTIONEMF	NUTRIENTEMF	STDAB	STDBB	STDPN	STDPP	STDSAN	STDSOC	STDMBC	STDMBN	STDDecomposers	STDPathogen_control	STDMycorrhizal_mutualism
MEADOW	CY	1	HG	622.367	77.3174	29.5324	0.328683	0.312984	0.123062	0.252079	0.28768	0.238729	0.356278	0.109388	0.568045	0.144511	0.153274	0.14172	0.0854337	0.0852498	0.117112	0.0735395	0.102694	0.909954	0.391338
MEADOW	CY	2	HG	797.902	82.4401	77.7387	0.610856	0.335803	0.33639	0.289048	0.299933	0.284966	0.387643	0.191971	0.436241	0.339046	0.242054	0.221504	0.102557	0.0589077	0.301377	0.225425	0.0107049	0.918429	0.323279
MEADOW	CY	3	HG	674.306	30.924	29.1638	0.412175	0.10632	0.121431	0.276456	0.252266	0.285528	0.310355	0.163614	0.526685	0.094025	0.0729714	0.157142	0	0.0197163	0.42543	0.306426	0.363422	0.900029	0.175174
MEADOW	CY	4	HG	604.162	71.578	88.864	0.299418	0.287417	0.385623	0.287478	0.316997	0.276408	0.360771	0.168787	0.569619	0.151922	0.128135	0.253237	0.0432892	0.0702031	0.255572	0.262286	0.18602	0.808099	0.433875
MEADOW	CY	5	HG	695.863	37.5723	73.4044	0.446827	0.135935	0.317209	0.275818	0.252603	0.284524	0.472058	0.150969	0.582768	0.361348	0.0428355	0.132204	0.0175994	0.0419169	0.421535	0.249722	0	1	0.184068
MEADOW	HB	1	HG	672.679	96.3605	155.863	0.409559	0.397813	0.682115	0.475619	0.333118	0.529057	0.38411	0.448547	0.0067561	0.761464	0.649702	0.342895	0.409047	0.404509	0.434659	0.450469	0.944752	0.810924	0.016628
MEADOW	HB	2	HG	595.781	95.4839	15.9786	0.285946	0.393908	0.0630821	0.358105	0.361559	0.35681	0.118663	0.415547	0.00249419	0.234831	0.719613	0.362569	0.283814	0.309102	0.402593	0.415591	0.644788	0.554477	0.00928074
MEADOW	HB	3	HG	615.442	153.346	157.375	0.317551	0.651658	0.688804	0.379211	0.343813	0.392485	0.435989	0.328456	0.00213096	0.869847	0.707121	0.322187	0.226647	0.345363	0.169626	0.199793	0.70498	0.608157	0.0154679
MEADOW	HB	4	HG	568.506	152.163	125.263	0.242101	0.646391	0.5467	0.394253	0.379053	0.399954	0.5	0.326944	0	1	0.76393	0.373228	0.191694	0.231314	0.129836	0.271663	0.6955	0.637859	0.0417633
MEADOW	HB	5	HG	595.524	129.849	113.436	0.285532	0.546989	0.49436	0.368583	0.357069	0.372901	0.338991	0.360067	0.00174351	0.676239	0.701544	0.36792	0.188468	0.258879	0.276976	0.366613	0.686111	0.496668	0.033256
MEADOW	HBY	1	HG	605.876	202.145	8.91744	0.302174	0.869037	0.0318342	0.389105	0.373635	0.394906	0.11199	0.452456	0.127639	0.0963409	0.592891	0.400375	0.186161	0.523859	0.693576	0.317874	0.618026	0.695958	0.0274555
MEADOW	HBY	2	HG	526.091	157.626	83.1843	0.17392	0.670727	0.360488	0.466747	0.458847	0.46971	0.226472	0.543521	0.137519	0.315424	0.765558	0.473463	0.346617	0.554353	0.730609	0.390524	0.806586	0.610475	0.00309358
MEADOW	HBY	3	HG	542.535	139.591	180.276	0.200353	0.590387	0.790151	0.550623	0.406322	0.604736	0.463555	0.598031	0.0910742	0.836035	0.693339	0.434552	0.29173	0.348787	0.901747	0.918033	0.884696	0.629021	0.0278422
MEADOW	HBY	4	HG	595.901	186.206	122.949	0.286139	0.798036	0.536461	0.432076	0.406663	0.441605	0.209173	0.521602	0.0802257	0.33812	0.767995	0.371769	0.220246	0.395519	0.68444	0.689646	0.670326	0.516372	0.0181748
MEADOW	HBY	5	HG	709.62	99.2284	3.9624	0.468941	0.410588	0.00990661	0.444741	0.399153	0.461837	0.139161	0.552727	0.0689655	0.209356	0.662532	0.465961	0.200362	0.316037	0.750946	0.920526	0.699991	0.577369	0.0201083
MEADOW	HX	1	HG	619.469	123.137	164.695	0.324024	0.517092	0.721197	0.390163	0.355487	0.403167	0.20191	0.440224	0.159725	0.244094	0.540666	0.36607	0.367374	0.38162	0.745582	0.24003	0.744353	0.489134	0.0131477
MEADOW	HX	2	HG	655.025	88.8121	2.88245	0.38118	0.364188	0.00512751	0.477299	0.359031	0.521649	0.443136	0.521401	0.226245	0.660028	0.428196	0.422652	0.509487	0.681272	0.760912	0.32589	0.650866	0.551869	0.0328693
MEADOW	HX	3	HG	528.318	138.566	1.91064	0.1775	0.585821	0.000826947	0.367402	0.265562	0.405592	0.313124	0.351326	0.224211	0.402038	0.241466	0.331011	0.232541	0.667414	0.387989	0.247537	0.711784	0.541292	0.0541377
MEADOW	HX	4	HG	768.43	95.6108	227.696	0.563479	0.394473	1	0.470638	0.373575	0.507037	0.285698	0.527849	0.257361	0.314034	0.515561	0.347801	0.457974	0.583173	0.799805	0.462782	0.845142	0.586424	0.00696056
MEADOW	HX	5	HG	520.854	132.587	164.491	0.165501	0.559185	0.720294	0.534107	0.553037	0.527008	0.450042	0.578871	0.216898	0.683187	0.847349	0.594864	0.379449	0.603199	0.690869	0.357497	0.772521	0.684874	0.0444702
MEADOW	HY	1	HG	665.304	127.059	138.192	0.397705	0.53456	0.603914	0.468564	0.551906	0.437311	0.229149	0.542279	0.197065	0.261232	0.659252	0.7994	0.432144	0.47675	0.528739	0.35739	0.841196	0.570487	0.0305491
MEADOW	HY	2	HG	542.614	107.216	25.2344	0.20048	0.446167	0.104042	0.443907	0.57958	0.39303	0.293581	0.468581	0.29814	0.289023	0.696909	0.743691	0.424944	0.303165	0.448434	0.194343	0.768076	0.6714	0.0448569
MEADOW	HY	3	HG	573.906	87.7078	124.17	0.250783	0.359269	0.541861	0.53122	0.736176	0.454361	0.233044	0.663819	0.325746	0.140343	0.882782	1	1	0.31464	0.599465	0.18603	0.75474	0.633874	0.00580046
MEADOW	HY	4	HG	627.037	115.808	21.2798	0.336189	0.484442	0.0865416	0.494519	0.700162	0.417402	0.371776	0.510116	0.359115	0.384437	0.907564	0.833809	0.391322	0.286101	0.391508	0.250396	0.869001	0.70226	0.0641918
MEADOW	HY	5	HG	610.126	129.04	99.9684	0.309005	0.543388	0.434763	0.534369	0.743998	0.455758	0.267597	0.63879	0.250339	0.284854	1	0.981656	0.763446	0.543011	0.491867	0.0527634	0.871451	0.586859	0.0518175
TYPICAL	XD	1	HG	477.38	127.156	130.854	0.0956169	0.534996	0.571443	0.315093	0.449902	0.264539	0.129587	0.379228	0.110495	0.14868	0.758844	0.480366	0.289516	0.310531	0.107563	0.32855	0.741858	0.178789	0.0108275
TYPICAL	XD	2	HG	642.452	120.253	36.1719	0.360969	0.504246	0.152444	0.207565	0.297119	0.173983	0.193844	0.158573	0.351559	0.0361278	0.328015	0.211783	0.0844672	0.194833	0	0.132339	0.614987	0.244422	0.0846868
TYPICAL	XD	3	HG	451.124	112.468	101.038	0.0534108	0.469565	0.439497	0.230619	0.403716	0.165708	0.0850125	0.289424	0.150571	0.0194535	0.657282	0.403293	0.128953	0.131694	0.0994746	0.315846	0.593895	0	0.0363496
TYPICAL	XD	4	HG	458.592	85.0404	27.7408	0.0654151	0.347386	0.115134	0.208073	0.188124	0.215554	0.156314	0.135893	0.129674	0.182955	0.240344	0.194353	0.093684	0.125337	0.0441597	0.117479	0.744443	0.390467	0.0259087
TYPICAL	XD	5	HG	547.145	109.289	63.4948	0.207763	0.455403	0.273356	0.265324	0.264227	0.265736	0.22151	0.229251	0.166965	0.276054	0.343564	0.282151	0.200905	0.180243	0.126542	0.2421	0.678536	0.298537	0.12297
TYPICAL	XDY	1	HG	527.163	115.02	8.76062	0.175643	0.480933	0.0311402	0.336683	0.260596	0.365216	0.271614	0.287331	0.266249	0.27698	0.319081	0.196457	0.290026	0.316156	0.332889	0.26938	0.670961	0.702695	0.062645
TYPICAL	XDY	2	HG	549.869	142.316	3.06039	0.212142	0.602527	0.00591494	0.355578	0.363996	0.352421	0.164137	0.362909	0.232395	0.0958777	0.575047	0.284546	0.324569	0.344774	0.366468	0.282052	0.714642	0.660823	0.0301624
TYPICAL	XDY	3	HG	639.441	152.309	7.48737	0.356129	0.64704	0.0255057	0.327207	0.302659	0.336412	0.345322	0.270782	0.254795	0.43585	0.408177	0.245006	0.355619	0.0550066	0.359812	0.201072	0.571033	0.635178	0.0777262
TYPICAL	XDY	4	HG	456.277	58.1343	148.68	0.061694	0.227531	0.650327	0.306312	0.263953	0.322196	0.258814	0.20239	0.328652	0.188976	0.247874	0.215334	0.294445	0.109361	0.237782	0.109546	0.910006	0.691104	0.0363496
TYPICAL	XDY	5	HG	511.562	85.2644	2.34542	0.150564	0.348384	0.00275096	0.296819	0.220573	0.325412	0.234829	0.229189	0.196847	0.272811	0.239712	0.22516	0.287513	0.3375	0.188677	0.0965723	0.704618	0.70284	0.012761
TYPICAL	XY	1	HG	528.531	124.664	44.8352	0.177841	0.523894	0.190782	0.325592	0.348526	0.316992	0.23514	0.29021	0.238691	0.231589	0.546753	0.260133	0.28292	0.193074	0.165201	0.293178	0.869273	0.495291	0.00541377
TYPICAL	XY	2	HG	601.357	128.235	5.66051	0.294909	0.539799	0.0174213	0.329065	0.418428	0.295553	0.181192	0.380202	0.213241	0.149143	0.740519	0.301524	0.290591	0.323666	0.265117	0.359793	0.626463	0.326065	0.0235886
TYPICAL	XY	3	HG	583.287	93.3991	1.72377	0.265862	0.384621	0	0.279253	0.293539	0.273896	0.170327	0.249186	0.236439	0.104215	0.429466	0.214712	0.18274	0.273558	0.0934619	0.301179	0.746439	0.451681	0.0378964
TYPICAL	XY	4	HG	630.629	156.029	40.6849	0.341964	0.663613	0.172415	0.334272	0.335575	0.333784	0.33102	0.310958	0.278066	0.383974	0.517122	0.211537	0.235033	0.314087	0.228936	0.359033	0.606142	0.502463	0.0406032
TYPICAL	XY	5	HG	565.186	130.897	21.7028	0.236764	0.551661	0.0884133	0.301947	0.350863	0.283604	0.185912	0.293028	0.201375	0.170449	0.608327	0.242887	0.208385	0.28951	0.146409	0.262648	0.742493	0.41104	0.0378964
DESERT	ZD	1	HG	504.378	31.7133	15.4531	0.139016	0.109836	0.0607565	0.298395	0.305473	0.295741	0.0240431	0.256412	0.0453071	0.00277906	0.629061	0.242051	0.0649789	0.0522668	0.27637	0.273744	0.57566	0.985946	0.134184
DESERT	ZD	2	HG	756.76	149.526	135.479	0.54472	0.634644	0.591908	0.300053	0.385133	0.268147	0.10065	0.287547	0.133596	0.0677026	0.721864	0.299939	0.068213	0.0403012	0.35803	0.236933	0.557607	0.749493	0.0668987
DESERT	ZD	3	HG	447.428	76.1292	41.2002	0.0474698	0.307691	0.174696	0.285605	0.278058	0.288435	0.0693305	0.194891	0.134492	0.0041686	0.495712	0.203968	0.0201524	0.0735535	0.189809	0.186149	0.523406	0.954868	0.355375
DESERT	ZD	4	HG	602.369	122.03	114.349	0.296536	0.512159	0.498404	0.288648	0.351382	0.265123	0.0612166	0.223785	0.122433	0	0.64769	0.284023	0.0205069	0.0281196	0.209462	0.152908	0.609816	0.83838	0.261794
DESERT	ZD	5	HG	538.775	88.2384	59.4374	0.194309	0.361632	0.255401	0.225909	0.310498	0.194188	0.0736233	0.166752	0.133814	0.0134321	0.592605	0.205074	0.0329945	0.00725616	0.112532	0.0500523	0.249977	0.877282	0.209977
DESERT	ZK	1	HG	873.506	75.5444	123.534	0.732389	0.305086	0.539047	0.324181	0.355873	0.312297	0.203565	0.210864	0.104659	0.302471	0.620233	0.342726	0.0466882	0.122722	0.0573368	0.0754804	0.98739	0.760504	0.145785
DESERT	ZK	2	HG	802.394	123.37	97.4131	0.618077	0.51813	0.423455	0.297306	0.389424	0.262761	0.467247	0.212032	0.126017	0.808476	0.726808	0.315447	0.0550443	0.121662	0.0532337	0	0.429239	0.599247	0.0351895
DESERT	ZK	3	HG	776.179	76.7511	96.233	0.575935	0.310461	0.418233	0.285817	0.308294	0.277388	0.189663	0.203082	0.0721862	0.30714	0.53093	0.321765	0.0459815	0.108007	0.0942686	0.117542	0.789985	0.698566	0.0576179
DESERT	ZK	4	HG	749.431	138.477	148.171	0.532938	0.585425	0.648077	0.278539	0.335618	0.257134	0.266574	0.194774	0.139093	0.394055	0.496659	0.371101	0.0292072	0.098878	0.0626867	0.110113	0.474372	0.586134	0.301624
DESERT	ZK	5	HG	652.593	112.41	106.048	0.377271	0.469306	0.461669	0.252191	0.271178	0.245071	0.186165	0.195687	0.0813638	0.290966	0.433915	0.298256	0.0274359	0.0988051	0.133923	0.181789	0.545995	0.436105	0.245553
MEADOW	CY	1	NG	1039.98	223.732	202.265	1	0.965203	0.887459	0.291066	0.281339	0.294714	0.362313	0.0726173	0.640231	0.0843944	0	0.203785	0.00613736	0	0.11816	0.107622	0.335299	0.7061	1
MEADOW	CY	2	NG	700.809	124.419	89.5897	0.454779	0.522801	0.388834	0.36873	0.328906	0.383664	0.432546	0.14956	0.61127	0.253821	0.0832506	0.292197	0.0249004	0.0378087	0.269489	0.189717	0.532296	0.84519	0.916087
MEADOW	CY	3	NG	916.243	29.0417	148.814	0.801088	0.0979355	0.650919	0.363042	0.447756	0.331274	0.496917	0.160688	0.865072	0.128763	0.192927	0.285271	0.0744419	0.230277	0.114163	0.0670497	0.72893	0.906331	0.400232
MEADOW	CY	4	NG	952.997	144.465	75.4476	0.86017	0.612099	0.326251	0.283368	0.382023	0.246373	0.438146	0.179331	0.689607	0.186685	0.135696	0.320766	0.0301811	0.0903773	0.273403	0.225564	0.346503	0.425384	0.392885
MEADOW	CY	5	NG	895.24	100.003	204.013	0.767325	0.414038	0.895192	0.359232	0.308084	0.378412	0.441178	0.193473	0.581291	0.301065	0.110275	0.232686	0.0144707	0.157917	0.431387	0.214102	0.18788	0.849247	0.87123
MEADOW	HB	1	NG	417.898	161.504	110.768	0	0.688002	0.482553	0.37802	0.247171	0.427088	0.598072	0.286306	0.279979	0.916165	0.296335	0.165201	0.173573	0.0723595	0.440521	0.569847	0.606459	0.617285	0.020495
MEADOW	HB	2	NG	531.556	162.507	98.8247	0.182705	0.692469	0.429702	0.333415	0.263026	0.35981	0.312227	0.273956	0.342842	0.281612	0.263322	0.182915	0.148143	0.370333	0.223224	0.455798	0.575025	0.771371	0.0529776
MEADOW	HB	3	NG	597.88	169.717	35.2374	0.28932	0.724586	0.148308	0.364236	0.271092	0.399165	0.418135	0.253141	0.328627	0.507642	0.296258	0.188391	0.177371	0.294524	0.177724	0.384579	0.824503	0.80339	0.0235886
MEADOW	HB	4	NG	608.85	164.552	4.90647	0.306955	0.70158	0.0140844	0.287387	0.237341	0.306155	0.332893	0.213349	0.308214	0.357573	0.259732	0.144077	0.162045	0.356142	0.104036	0.25406	0.570806	0.640322	0.00425367
MEADOW	HB	5	NG	712.561	170.497	121.212	0.47367	0.728062	0.528773	0.333629	0.285251	0.351771	0.353685	0.26681	0.359986	0.347383	0.329694	0.166073	0.291788	0.315629	0.292304	0.205372	0.636714	0.704868	0.0201083
MEADOW	HBY	1	NG	724.399	100.034	2.48287	0.492699	0.414177	0.00335922	0.575068	0.444873	0.623891	0.672528	0.630869	0.456219	0.888837	0.50731	0.371091	0.312992	0.810371	0.783451	1	0.525674	0.645827	0.0239753
MEADOW	HBY	2	NG	723.268	171.558	61.8599	0.490881	0.732788	0.266121	0.523337	0.391325	0.572842	0.509442	0.529025	0.394058	0.624826	0.560396	0.219523	0.303111	0.780843	0.578466	0.731814	0.692234	0.842437	0.0290023
MEADOW	HBY	3	NG	633.931	121.265	66.8817	0.347272	0.508751	0.288344	0.530043	0.464534	0.554609	0.489246	0.584256	0.503342	0.475151	0.542068	0.348192	0.407429	1	0.49516	0.712684	0.517418	0.809693	0.0193349
MEADOW	HBY	4	NG	677.988	184.641	77.0607	0.418094	0.791065	0.33339	0.504656	0.328551	0.570695	0.491156	0.495406	0.485786	0.496526	0.230766	0.269101	0.271715	0.980375	0.498627	0.721853	0.736687	0.831933	0.0278422
MEADOW	HBY	5	NG	482.836	109.454	54.4069	0.104387	0.456139	0.23314	0.553534	0.362725	0.625088	0.691201	0.48018	0.441689	0.940713	0.271773	0.374714	0.307578	0.847374	0.458191	0.62145	0.877393	0.928282	0.0197216
MEADOW	HX	1	NG	613.284	115.65	143.9	0.314082	0.483739	0.629176	0.421877	0.331053	0.455936	0.287556	0.395445	0.262931	0.312182	0.461463	0.268764	0.20182	0.696447	0.427885	0.316293	0.926653	0.729861	0.0363496
MEADOW	HX	2	NG	532.607	91.5463	181.836	0.184394	0.376368	0.797053	0.46354	0.370986	0.498248	0.26352	0.455683	0.253608	0.273432	0.494745	0.364605	0.264016	0.745389	0.485976	0.379368	1	0.832005	0.00580046
MEADOW	HX	3	NG	687.278	150.579	18.5814	0.433028	0.639333	0.0746001	0.448	0.325658	0.493878	0.212815	0.528163	0.186168	0.239463	0.499039	0.291766	0.4104	0.575442	1	0.392331	0.726163	0.593306	0.0139211
MEADOW	HX	4	NG	549.925	98.4855	74.6133	0.212233	0.407279	0.322559	0.373398	0.382711	0.369905	0.164993	0.496913	0.311459	0.0185271	0.518847	0.317829	0.281831	0.455243	0.95311	0.454617	0.534927	0.233918	0.0270688
MEADOW	HX	5	NG	692.828	90.6981	24.9519	0.441948	0.372589	0.102792	0.504183	0.392282	0.546146	0.450652	0.51397	0.362166	0.539138	0.487467	0.327215	0.366363	0.533998	0.875972	0.492805	0.926608	0.632353	0.00193349
MEADOW	HY	1	NG	634.587	69.0822	45.2934	0.348326	0.276299	0.192809	0.487819	0.593667	0.448126	0.233921	0.523065	0.322404	0.145438	0.840345	0.618251	0.513306	0.400984	0.564098	0.201407	0.992425	0.753043	0.0143078
MEADOW	HY	2	NG	628.773	151.983	5.16857	0.338981	0.645587	0.0152443	0.447243	0.451998	0.44546	0.395443	0.457724	0.349477	0.441408	0.631447	0.375069	0.415811	0.457508	0.608165	0.258344	0.76413	0.600913	0.0174014
MEADOW	HY	3	NG	622.371	120.713	6.64785	0.328689	0.506292	0.0217906	0.452445	0.503552	0.43328	0.304773	0.504547	0.377494	0.232052	0.620886	0.512274	0.398039	0.51705	0.723926	0.255107	0.637531	0.69364	0.00889404
MEADOW	HY	4	NG	601.226	132.451	125.945	0.294698	0.558581	0.549717	0.457736	0.561112	0.418969	0.245858	0.483052	0.437524	0.0541918	0.736106	0.509706	0.603137	0.337862	0.493198	0.218305	0.838111	0.739278	0.0676721
MEADOW	HY	5	NG	618.799	69.6718	29.3514	0.322947	0.278926	0.122261	0.364874	0.444863	0.334877	0.283531	0.443813	0.314631	0.252432	0.555201	0.464758	0.390539	0.411246	0.576139	0.264995	0.529801	0.221385	0.0324826
TYPICAL	XD	1	NG	605.68	121.815	65.0992	0.301859	0.511202	0.280456	0.327325	0.406293	0.297712	0.51242	0.264544	0.774724	0.250116	0.280944	0.163212	0.228471	0.282141	0.186221	0.446276	0.686338	0.279702	0.0224285
TYPICAL	XD	2	NG	620.91	108.204	63.2917	0.326342	0.450569	0.272457	0.384942	0.473942	0.351567	0.566929	0.331546	1	0.133858	0.260707	0.16112	0.30413	0.300332	0.411259	0.55173	0.639844	0.471385	0
TYPICAL	XD	3	NG	656.982	122.728	8.02357	0.384327	0.51527	0.0278786	0.283207	0.287156	0.281726	0.306032	0.278575	0.336473	0.275591	0.365638	0.159356	0.175499	0.24268	0.319015	0.409261	0.625238	0.159736	0.0467904
TYPICAL	XD	4	NG	627.754	94.4419	21.2342	0.337343	0.389266	0.0863398	0.313727	0.27191	0.329409	0.445002	0.229227	0.520389	0.369616	0.295341	0	0.204903	0.309358	0.248618	0.317141	0.73646	0.441828	0.00734725
TYPICAL	XD	5	NG	592.207	148.313	53.2804	0.280201	0.62924	0.228154	0.380158	0.416075	0.36669	0.65242	0.237375	0.833325	0.471515	0.251818	0.163082	0.209445	0.276176	0.195724	0.328003	0.819106	0.619241	0.0143078
TYPICAL	XDY	1	NG	570.057	105.573	13.245	0.244594	0.438852	0.050985	0.369131	0.34603	0.377794	0.420029	0.300907	0.534362	0.305697	0.261599	0.242128	0.316334	0.20111	0.487416	0.296853	0.71936	0.683208	0.0123743
TYPICAL	XDY	2	NG	511.781	33.3784	86.4893	0.150916	0.117253	0.375114	0.346394	0.369627	0.337681	0.621112	0.229394	0.598872	0.643353	0.350239	0.15977	0.3039	0.159568	0.151128	0.251759	0.323823	0.861345	0.00657386
TYPICAL	XDY	3	NG	567.193	108.369	2.38698	0.23999	0.451305	0.00293491	0.315855	0.413175	0.27936	0.456046	0.195451	0.647617	0.264474	0.37878	0.213127	0.309517	0.125339	0.12931	0.0166349	0.748072	0.639597	0.00193349
TYPICAL	XDY	4	NG	509.392	7.05645	30.4501	0.147077	0	0.127123	0.251505	0.303914	0.231852	0.436493	0.142691	0.546445	0.32654	0.21231	0.152988	0.193872	0.0617642	0.0915137	0.143696	0.0832351	0.953419	0.000773395
TYPICAL	XDY	5	NG	527.121	140.077	5.72585	0.175575	0.592553	0.0177104	0.31705	0.325911	0.313727	0.521385	0.227379	0.492978	0.549792	0.279182	0.205573	0.275987	0.318531	0.151693	0.133309	0.68094	0.353159	0.0464037
TYPICAL	XY	1	NG	682.372	125.485	5.3518	0.42514	0.527552	0.0160552	0.390746	0.369066	0.398876	0.607705	0.241464	0.685999	0.529412	0.251465	0.169735	0.351912	0.225438	0.15403	0.296202	0.873265	0.705448	0.0552978
TYPICAL	XY	2	NG	550.312	161.011	13.0515	0.212855	0.685802	0.0501289	0.406459	0.417349	0.402375	0.374511	0.369869	0.52855	0.220472	0.560396	0.163102	0.439026	0.240481	0.300575	0.515631	0.772067	0.630977	0.099768
TYPICAL	XY	3	NG	667.975	100.796	3.85327	0.401998	0.417572	0.00942369	0.317936	0.364975	0.300296	0.340401	0.259474	0.522859	0.157943	0.414145	0.157921	0.253543	0.27434	0.189745	0.267149	0.551937	0.662851	0.0448569
TYPICAL	XY	4	NG	632.858	181.066	2.78992	0.345547	0.77514	0.00471803	0.29073	0.252555	0.305046	0.268425	0.214024	0.406698	0.130153	0.230766	0.1202	0.312304	0.240481	0.193895	0.186496	0.771886	0.503839	0.101315
TYPICAL	XY	5	NG	665.937	149.822	1.96639	0.398721	0.635963	0.00107366	0.29881	0.264588	0.311643	0.294129	0.226062	0.371029	0.21723	0.271773	0.150963	0.290999	0.299352	0.142367	0.200916	0.739998	0.526876	0.075406
DESERT	ZD	1	NG	678.008	145.993	125.753	0.418126	0.618907	0.548869	0.342231	0.472907	0.293227	0.365871	0.284756	0.449729	0.282014	0.618377	0.350614	0.0872354	0.117917	0.262112	0.272283	0.53411	0.662924	0.127224
DESERT	ZD	2	NG	765.109	122.514	122.182	0.55814	0.514317	0.533065	0.338338	0.523544	0.268886	0.331482	0.273321	0.489273	0.173692	0.735246	0.346113	0.0623777	0.111694	0.0975517	0.286941	0.479407	0.816068	0.123357
DESERT	ZD	3	NG	610.578	210.656	156.158	0.309732	0.906954	0.683418	0.312574	0.493705	0.24465	0.249612	0.256415	0.437621	0.0616026	0.71147	0.332023	0.0548353	0.147722	0.111501	0.180939	0.566225	0.609316	0.225058
DESERT	ZD	4	NG	710.788	114.894	172.751	0.470819	0.48037	0.756847	0.344597	0.507703	0.283433	0.293287	0.270894	0.412219	0.174356	0.744379	0.366512	0.142294	0.108482	0.122811	0.140887	0.670008	0.856418	0.0522042
DESERT	ZD	5	NG	662.807	225.298	142.697	0.39369	0.972177	0.623851	0.324699	0.456584	0.275242	0.271111	0.263992	0.35633	0.185892	0.671902	0.341519	0.0727164	0.100366	0.136298	0.261152	0.60274	0.647493	0.195282
DESERT	ZK	1	NG	713.253	231.544	146.856	0.474781	1	0.642257	0.399267	0.43333	0.386494	0.312248	0.317699	0.325092	0.299405	0.648541	0.326357	0.0354156	0.0690247	0.546627	0.28023	0.552753	0.685526	0.62297
DESERT	ZK	2	NG	726.997	141.302	39.407	0.496876	0.598009	0.16676	0.393725	0.381251	0.398403	0.225258	0.354215	0.230507	0.220009	0.664856	0.248389	0.053337	0.116965	0.74727	0.29447	0.458995	0.840264	0.455916
DESERT	ZK	3	NG	712.459	170.566	168.519	0.473505	0.728367	0.73812	0.391177	0.375351	0.397112	0.27716	0.334222	0.324583	0.229736	0.547374	0.254094	0.0124202	0.10483	0.787001	0.299612	0.504763	0.821284	0.417247
DESERT	ZK	4	NG	815.129	142.038	139.619	0.638548	0.601287	0.610228	0.403634	0.340731	0.427223	0.35623	0.298819	0.200649	0.511811	0.564828	0.256715	0.0342814	0.0813672	0.681129	0.174591	0.691554	0.847073	0.395978
DESERT	ZK	5	NG	777.32	159.029	146.344	0.57777	0.676974	0.639988	0.388106	0.310907	0.417056	0.498698	0.256825	0.224816	0.77258	0.417834	0.29007	0.0281821	0.0926758	0.551343	0.160848	0.519369	0.753984	0.457463
