# Supplementary material for: Experimental impacts of grazing on grassland biodiversity and function are explained by aridity
Source: Nat Commun. 2023 Aug 19;14:5040. doi: 10.1038/s41467-023-40809-6 (PMC10439935; doi:10.1038/s41467-023-40809-6)
Supplement: Supplementary file 4 — Source Data [file 41467_2023_40809_MOESM4_ESM.zip › Source Data/Table S3.xls]

## Sheet: Fig1a
Grassland types	P	Q	Grazing	EH	SR	EMD	EMMD	MR	MMR	EMF
MEADOW	CY	1	HG	1.30543	4	0.195336	0.25491	0.399874	0.518672	0.252079
MEADOW	CY	2	HG	3.52347	10	0.357097	0.427683	0.523703	0.596821	0.289048
MEADOW	CY	3	HG	1.06633	5	0.160666	0.213309	0.263263	0.322032	0.276456
MEADOW	CY	4	HG	1.01916	3	0.243115	0.324153	0.202041	0.269388	0.287478
MEADOW	CY	5	HG	1.56982	6	0.232983	0.299991	0.408754	0.501526	0.275818
MEADOW	HB	1	HG	8.69896	21	0.483799	0.496496	0.611041	0.553851	0.475619
MEADOW	HB	2	HG	10.9561	25	0.329911	0.247645	0.562302	0.430896	0.358105
MEADOW	HB	3	HG	8.24424	21	0.519332	0.552671	0.633449	0.583729	0.379211
MEADOW	HB	4	HG	8.83788	21	0.472241	0.478397	0.608227	0.550099	0.394253
MEADOW	HB	5	HG	11.571	24	0.484818	0.442294	0.59342	0.486878	0.368583
MEADOW	HBY	1	HG	9.89996	26	0.429614	0.401015	0.580596	0.440795	0.389105
MEADOW	HBY	2	HG	9.08291	26	0.418282	0.401712	0.634299	0.512399	0.466747
MEADOW	HBY	3	HG	10.9843	25	0.539808	0.526964	0.633265	0.525513	0.550623
MEADOW	HBY	4	HG	11.3015	26	0.554347	0.540212	0.640819	0.521091	0.432076
MEADOW	HBY	5	HG	9.19647	21	0.341004	0.296479	0.577245	0.50879	0.444741
MEADOW	HX	1	HG	13.3797	24	0.569918	0.520771	0.582059	0.47173	0.390163
MEADOW	HX	2	HG	7.32043	22	0.27905	0.250165	0.537762	0.441653	0.477299
MEADOW	HX	3	HG	18.2497	26	0.441037	0.254716	0.470184	0.293578	0.367402
MEADOW	HX	4	HG	8.39364	17	0.596485	0.652651	0.663676	0.682003	0.470638
MEADOW	HX	5	HG	12.808	23	0.532291	0.48166	0.582982	0.487454	0.534107
MEADOW	HY	1	HG	6.07599	18	0.457415	0.51206	0.523718	0.4809	0.468564
MEADOW	HY	2	HG	8.65596	15	0.298475	0.25023	0.429665	0.398973	0.443907
MEADOW	HY	3	HG	12.9193	20	0.460639	0.383971	0.495003	0.413627	0.53122
MEADOW	HY	4	HG	13.0352	22	0.401136	0.302391	0.570396	0.485166	0.494519
MEADOW	HY	5	HG	7.63551	16	0.417787	0.429052	0.518197	0.502524	0.534369
TYPICAL	XD	1	HG	3.99116	18	0.343635	0.400686	0.436208	0.364219	0.315093
TYPICAL	XD	2	HG	5.57171	14	0.320468	0.33922	0.40353	0.37862	0.207565
TYPICAL	XD	3	HG	6.15256	18	0.315099	0.320824	0.450541	0.38333	0.230619
TYPICAL	XD	4	HG	9.10554	15	0.24931	0.175978	0.405616	0.366908	0.208073
TYPICAL	XD	5	HG	6.28738	11	0.310568	0.312174	0.298443	0.281981	0.265324
TYPICAL	XDY	1	HG	4.09479	5	0.216554	0.229239	0.256883	0.313525	0.336683
TYPICAL	XDY	2	HG	4.9283	8	0.261864	0.273528	0.232925	0.238103	0.355578
TYPICAL	XDY	3	HG	4.41257	7	0.306404	0.342892	0.352384	0.411874	0.327207
TYPICAL	XDY	4	HG	3.41639	5	0.26967	0.313184	0.203566	0.242436	0.306312
TYPICAL	XDY	5	HG	3.89829	6	0.167198	0.167233	0.156179	0.16476	0.296819
TYPICAL	XY	1	HG	3.61683	7	0.260819	0.297506	0.292439	0.331948	0.325592
TYPICAL	XY	2	HG	3.37428	8	0.247203	0.284043	0.329258	0.366547	0.329065
TYPICAL	XY	3	HG	4.89178	10	0.218809	0.216828	0.206079	0.173323	0.279253
TYPICAL	XY	4	HG	4.57624	10	0.346108	0.392664	0.370349	0.392349	0.334272
TYPICAL	XY	5	HG	3.57246	8	0.256256	0.292279	0.31489	0.34739	0.301947
DESERT	ZD	1	HG	2.47684	5	0.0985518	0.103203	0.0983795	0.102187	0.298395
DESERT	ZD	2	HG	2.17939	6	0.459652	0.590424	0.461323	0.571618	0.300053
DESERT	ZD	3	HG	3.5446	7	0.169106	0.176619	0.110805	0.0897693	0.285605
DESERT	ZD	4	HG	3.04033	7	0.3561	0.4357	0.300223	0.342327	0.288648
DESERT	ZD	5	HG	1.51353	5	0.210009	0.270448	0.117827	0.128117	0.225909
DESERT	ZK	1	HG	10.5405	23	0.532276	0.525507	0.68442	0.622705	0.324181
DESERT	ZK	2	HG	6.3775	20	0.46766	0.519887	0.568805	0.51203	0.297306
DESERT	ZK	3	HG	6.06474	20	0.399364	0.434876	0.484609	0.399769	0.285817
DESERT	ZK	4	HG	8.57775	23	0.551278	0.588813	0.643533	0.568189	0.278539
DESERT	ZK	5	HG	5.86216	20	0.397329	0.436082	0.543914	0.478842	0.252191
MEADOW	CY	1	NG	1.17312	4	0.715399	0.950887	0.65036	0.852654	0.291066
MEADOW	CY	2	NG	1.95692	6	0.355209	0.455471	0.435698	0.537452	0.36873
MEADOW	CY	3	NG	1.27653	4	0.39122	0.516648	0.44708	0.581614	0.363042
MEADOW	CY	4	NG	2.3819	5	0.469402	0.599507	0.60345	0.775615	0.283368
MEADOW	CY	5	NG	2.72615	11	0.543906	0.692185	0.663461	0.768673	0.359232
MEADOW	HB	1	NG	5.97107	14	0.364486	0.390185	0.417849	0.397712	0.37802
MEADOW	HB	2	NG	5.49073	10	0.391097	0.434958	0.530166	0.605438	0.333415
MEADOW	HB	3	NG	4.42987	8	0.34004	0.387405	0.478925	0.566102	0.364236
MEADOW	HB	4	NG	2.69678	10	0.279995	0.340873	0.417187	0.454799	0.287387
MEADOW	HB	5	NG	4.33237	12	0.480698	0.576835	0.698702	0.801168	0.333629
MEADOW	HBY	1	NG	7.2582	17	0.318082	0.303412	0.540575	0.517868	0.575068
MEADOW	HBY	2	NG	6.39261	15	0.450411	0.496597	0.639422	0.678649	0.523337
MEADOW	HBY	3	NG	5.61263	18	0.352739	0.381456	0.55655	0.524675	0.530043
MEADOW	HBY	4	NG	4.18887	15	0.431627	0.514183	0.615554	0.646826	0.504656
MEADOW	HBY	5	NG	4.31542	15	0.246242	0.264555	0.441967	0.415376	0.553534
MEADOW	HX	1	NG	9.8679	20	0.485136	0.475665	0.611017	0.568313	0.421877
MEADOW	HX	2	NG	10.4747	22	0.476644	0.452605	0.580008	0.497982	0.46354
MEADOW	HX	3	NG	7.94736	23	0.387262	0.38232	0.715366	0.663967	0.448
MEADOW	HX	4	NG	9.56083	15	0.35945	0.314024	0.502031	0.495462	0.373398
MEADOW	HX	5	NG	11.6845	21	0.384077	0.305776	0.584271	0.518159	0.504183
MEADOW	HY	1	NG	5.20879	14	0.265146	0.272478	0.520274	0.534279	0.487819
MEADOW	HY	2	NG	6.59823	18	0.3309	0.333271	0.561098	0.530739	0.447243
MEADOW	HY	3	NG	10.8182	26	0.356368	0.28559	0.607619	0.476825	0.452445
MEADOW	HY	4	NG	10.6075	20	0.489867	0.467666	0.571666	0.515845	0.457736
MEADOW	HY	5	NG	5.03642	17	0.23932	0.241378	0.545255	0.524109	0.364874
TYPICAL	XD	1	NG	6.71334	10	0.355997	0.364506	0.461209	0.513496	0.327325
TYPICAL	XD	2	NG	9.25709	17	0.381867	0.349789	0.535207	0.510711	0.384942
TYPICAL	XD	3	NG	6.5236	10	0.311733	0.309158	0.400383	0.432394	0.283207
TYPICAL	XD	4	NG	6.85984	11	0.28798	0.270983	0.422417	0.447281	0.313727
TYPICAL	XD	5	NG	8.16704	12	0.388108	0.379198	0.525983	0.570876	0.380158
TYPICAL	XDY	1	NG	2.88472	7	0.210675	0.24481	0.325842	0.376485	0.369131
TYPICAL	XDY	2	NG	3.71858	7	0.199987	0.214428	0.214261	0.22771	0.346394
TYPICAL	XDY	3	NG	2.31953	6	0.192425	0.23141	0.272117	0.319344	0.315855
TYPICAL	XDY	4	NG	2.31412	6	0.0873386	0.0913999	0.140899	0.144387	0.251505
TYPICAL	XDY	5	NG	2.49103	8	0.217815	0.261946	0.32192	0.356763	0.31705
TYPICAL	XY	1	NG	2.77512	7	0.267664	0.322916	0.366495	0.430689	0.390746
TYPICAL	XY	2	NG	2.17367	10	0.253947	0.316262	0.434056	0.477291	0.406459
TYPICAL	XY	3	NG	2.92776	12	0.234941	0.276331	0.380025	0.376265	0.317936
TYPICAL	XY	4	NG	1.8184	12	0.292947	0.375135	0.410736	0.417213	0.29073
TYPICAL	XY	5	NG	1.87733	10	0.271391	0.345253	0.351754	0.367557	0.29881
DESERT	ZD	1	NG	2.23638	8	0.414136	0.528634	0.509844	0.607328	0.342231
DESERT	ZD	2	NG	3.84682	10	0.442407	0.535174	0.462689	0.515469	0.338338
DESERT	ZD	3	NG	4.15812	10	0.52057	0.633368	0.522804	0.595622	0.312574
DESERT	ZD	4	NG	3.67603	7	0.465558	0.569345	0.496431	0.603937	0.344597
DESERT	ZD	5	NG	4.34618	8	0.545701	0.663239	0.498991	0.592858	0.324699
DESERT	ZK	1	NG	8.66631	13	0.640213	0.70568	0.578798	0.626803	0.399267
DESERT	ZK	2	NG	4.91747	18	0.371972	0.420548	0.577148	0.552139	0.393725
DESERT	ZK	3	NG	6.23464	11	0.56067	0.646664	0.52272	0.581018	0.391177
DESERT	ZK	4	NG	5.94599	21	0.534	0.616688	0.595773	0.533494	0.403634
DESERT	ZK	5	NG	8.04148	14	0.57557	0.631577	0.542601	0.564047	0.388106
