# Supplementary material for: Experimental impacts of grazing on grassland biodiversity and function are explained by aridity
Source: Nat Commun. 2023 Aug 19;14:5040. doi: 10.1038/s41467-023-40809-6 (PMC10439935; doi:10.1038/s41467-023-40809-6)
Supplement: Supplementary file 4 — Source Data [file 41467_2023_40809_MOESM4_ESM.zip › Source Data/Table S4.xls]

## Sheet: Fig1a
Location	P	Q	Year	LNNEH	LNNEMD	LNNEMMD	LNNEMF
MEADOW	CY	1	20	0.0464102	-0.563767	-0.571743	-0.0624547
MEADOW	CY	2	20	0.255397	0.00230235	-0.0273389	-0.105739
MEADOW	CY	3	20	-0.0781394	-0.386498	-0.384186	-0.11833
MEADOW	CY	4	20	-0.36868	-0.285734	-0.267044	0.00625374
MEADOW	CY	5	20	-0.239699	-0.3682	-0.363115	-0.114752
MEADOW	HB	1	19	0.163415	0.122983	0.104645	0.0997442
MEADOW	HB	2	19	0.300027	-0.0738886	-0.244617	0.0310253
MEADOW	HB	3	19	0.269759	0.183916	0.154302	0.0174976
MEADOW	HB	4	19	0.515502	0.227012	0.147196	0.137308
MEADOW	HB	5	19	0.426646	0.0037065	-0.115341	0.043272
MEADOW	HBY	1	19	0.134804	0.13054	0.121129	-0.169652
MEADOW	HBY	2	19	0.152547	-0.0321406	-0.0920892	-0.0496997
MEADOW	HBY	3	19	0.291607	0.184786	0.140337	0.0165436
MEADOW	HBY	4	19	0.43104	0.108673	0.0214468	-0.0674353
MEADOW	HBY	5	19	0.328598	0.141398	0.049477	-0.0950371
MEADOW	HX	1	14	0.13222	0.0699486	0.0393453	-0.0339396
MEADOW	HX	2	14	-0.155603	-0.232513	-0.257492	0.0127026
MEADOW	HX	3	14	0.361033	0.0564699	-0.176371	-0.0861366
MEADOW	HX	4	14	-0.0565455	0.219961	0.317719	0.100515
MEADOW	HX	5	14	0.0398711	0.14173	0.197337	0.0250397
MEADOW	HY	1	17	0.0668804	0.236825	0.273989	-0.0174897
MEADOW	HY	2	17	0.117888	-0.0447887	-0.124458	-0.00325108
MEADOW	HY	3	17	0.0770841	0.111461	0.128555	0.0697088
MEADOW	HY	4	17	0.0895079	-0.0867866	-0.189367	0.0335679
MEADOW	HY	5	17	0.180716	0.241975	0.249813	0.165699
TYPICAL	XD	1	38	-0.225839	-0.0153482	0.0410996	-0.0165406
TYPICAL	XD	2	38	-0.220486	-0.0761272	-0.0133255	-0.26824
TYPICAL	XD	3	38	-0.0254315	0.00466421	0.0160863	-0.0892084
TYPICAL	XD	4	38	0.122991	-0.0626236	-0.187483	-0.178336
TYPICAL	XD	5	38	-0.113595	-0.0967961	-0.0844693	-0.156188
TYPICAL	XDY	1	12	0.152128	0.011952	-0.0285416	-0.0399587
TYPICAL	XDY	2	12	0.12232	0.117074	0.105721	0.0113649
TYPICAL	XDY	3	12	0.279292	0.202033	0.170774	0.0153349
TYPICAL	XDY	4	12	0.169181	0.489626	0.534854	0.085617
TYPICAL	XDY	5	12	0.194496	-0.114856	-0.19489	-0.0286352
TYPICAL	XY	1	23	0.115045	-0.0112511	-0.035594	-0.07922
TYPICAL	XY	2	23	0.190988	-0.0116899	-0.0466626	-0.0917355
TYPICAL	XY	3	23	0.222931	-0.0308924	-0.105315	-0.0563407
TYPICAL	XY	4	23	0.40082	0.0724223	0.0198338	0.0606102
TYPICAL	XY	5	23	0.279427	-0.0249216	-0.0723388	0.00453607
DESERT	ZD	1	19	0.0443525	-0.623479	-0.709463	-0.0595271
DESERT	ZD	2	19	-0.246766	0.0166066	0.0426687	-0.0521536
DESERT	ZD	3	19	-0.0693297	-0.48832	-0.554619	-0.0391871
DESERT	ZD	4	19	-0.0824586	-0.116401	-0.116188	-0.0769426
DESERT	ZD	5	19	-0.458116	-0.414718	-0.389587	-0.157548
DESERT	ZK	1	10	0.0850263	-0.0801874	-0.128029	-0.0904757
DESERT	ZK	2	10	0.112909	0.09942	0.0920935	-0.12199
DESERT	ZK	3	10	-0.0119997	-0.147339	-0.172313	-0.136285
DESERT	ZK	4	10	0.159149	0.0138298	-0.0200878	-0.161103
DESERT	ZK	5	10	-0.137279	-0.160948	-0.160858	-0.18722
