# Supplementary material for: Experimental impacts of grazing on grassland biodiversity and function are explained by aridity
Source: Nat Commun. 2023 Aug 19;14:5040. doi: 10.1038/s41467-023-40809-6 (PMC10439935; doi:10.1038/s41467-023-40809-6)
Supplement: Supplementary file 4 — Source Data [file 41467_2023_40809_MOESM4_ESM.zip › Source Data/Table S5.xls]

## Sheet: Fig1a
Location	P	Q	G	EH	STDEH	EMMD	EMF	weightedEMF	T25	T50	T75	STDT25	STDT50	STDT75
MEADOW	CY	1	HG	1.30543	0.0166138	0.25491	0.252079	0.230914	3	3	3	0.125	0.285714	0.6
MEADOW	CY	2	HG	3.52347	0.145341	0.427683	0.289048	0.260641	5	3	1	0.375	0.285714	0.2
MEADOW	CY	3	HG	1.06633	0.00273725	0.213309	0.276456	0.265101	6	2	2	0.5	0.142857	0.4
MEADOW	CY	4	HG	1.01916	0	0.324153	0.287478	0.264989	5	3	3	0.375	0.285714	0.6
MEADOW	CY	5	HG	1.56982	0.0319585	0.299991	0.275818	0.265161	6	2	2	0.5	0.142857	0.4
MEADOW	HB	1	HG	8.69896	0.445708	0.496496	0.475619	0.393523	8	5	3	0.75	0.571429	0.6
MEADOW	HB	2	HG	10.9561	0.576706	0.247645	0.358105	0.281968	8	3	0	0.75	0.285714	0
MEADOW	HB	3	HG	8.24424	0.419318	0.552671	0.379211	0.306426	5	5	1	0.375	0.571429	0.2
MEADOW	HB	4	HG	8.83788	0.45377	0.478397	0.394253	0.32334	7	4	2	0.625	0.428571	0.4
MEADOW	HB	5	HG	11.571	0.612391	0.442294	0.368583	0.299639	8	3	0	0.75	0.285714	0
MEADOW	HBY	1	HG	9.89996	0.515409	0.401015	0.389105	0.311686	7	5	2	0.625	0.571429	0.4
MEADOW	HBY	2	HG	9.08291	0.467991	0.401712	0.466747	0.369474	9	5	4	0.875	0.571429	0.8
MEADOW	HBY	3	HG	10.9843	0.578342	0.526964	0.550623	0.47024	9	7	4	0.875	0.857143	0.8
MEADOW	HBY	4	HG	11.3015	0.596751	0.540212	0.432076	0.35228	8	6	2	0.75	0.714286	0.4
MEADOW	HBY	5	HG	9.19647	0.474581	0.296479	0.444741	0.369975	7	5	2	0.625	0.571429	0.4
MEADOW	HX	1	HG	13.3797	0.717359	0.520771	0.390163	0.314903	9	4	2	0.875	0.428571	0.4
MEADOW	HX	2	HG	7.32043	0.365703	0.250165	0.477299	0.384494	10	6	2	1	0.714286	0.4
MEADOW	HX	3	HG	18.2497	1	0.254716	0.367402	0.300474	7	3	1	0.625	0.285714	0.2
MEADOW	HX	4	HG	8.39364	0.427988	0.652651	0.470638	0.384072	9	5	3	0.875	0.571429	0.6
MEADOW	HX	5	HG	12.808	0.684183	0.48166	0.534107	0.423888	10	7	4	1	0.857143	0.8
MEADOW	HY	1	HG	6.07599	0.29348	0.51206	0.468564	0.360946	10	6	2	1	0.714286	0.4
MEADOW	HY	2	HG	8.65596	0.443212	0.25023	0.443907	0.345332	9	5	1	0.875	0.571429	0.2
MEADOW	HY	3	HG	12.9193	0.690643	0.383971	0.53122	0.385885	8	7	4	0.75	0.857143	0.8
MEADOW	HY	4	HG	13.0352	0.69737	0.302391	0.494519	0.384574	10	5	3	1	0.571429	0.6
MEADOW	HY	5	HG	7.63551	0.383989	0.429052	0.534369	0.38491	9	7	5	0.875	0.857143	1
TYPICAL	XD	1	HG	3.99116	0.172484	0.400686	0.315093	0.231491	6	2	1	0.5	0.142857	0.2
TYPICAL	XD	2	HG	5.57171	0.264214	0.33922	0.207565	0.170335	4	2	0	0.25	0.142857	0
TYPICAL	XD	3	HG	6.15256	0.297924	0.320824	0.230619	0.170566	5	2	0	0.375	0.142857	0
TYPICAL	XD	4	HG	9.10554	0.469304	0.175978	0.208073	0.178358	2	1	1	0	0	0.2
TYPICAL	XD	5	HG	6.28738	0.305749	0.312174	0.265324	0.219562	8	1	0	0.75	0	0
TYPICAL	XDY	1	HG	4.09479	0.178498	0.229239	0.336683	0.285699	9	2	0	0.875	0.142857	0
TYPICAL	XDY	2	HG	4.9283	0.226872	0.273528	0.355578	0.286082	8	4	0	0.75	0.428571	0
TYPICAL	XDY	3	HG	4.41257	0.196941	0.342892	0.327207	0.278852	7	2	0	0.625	0.142857	0
TYPICAL	XDY	4	HG	3.41639	0.139127	0.313184	0.306312	0.266905	5	3	1	0.375	0.285714	0.2
TYPICAL	XDY	5	HG	3.89829	0.167094	0.167233	0.296819	0.247277	6	2	0	0.5	0.142857	0
TYPICAL	XY	1	HG	3.61683	0.150759	0.297506	0.325592	0.267285	7	2	1	0.625	0.142857	0.2
TYPICAL	XY	2	HG	3.37428	0.136683	0.284043	0.329065	0.25378	8	2	0	0.75	0.142857	0
TYPICAL	XY	3	HG	4.89178	0.224753	0.216828	0.279253	0.229233	6	1	1	0.5	0	0.2
TYPICAL	XY	4	HG	4.57624	0.20644	0.392664	0.334272	0.276191	8	2	0	0.75	0.142857	0
TYPICAL	XY	5	HG	3.57246	0.148184	0.292279	0.301947	0.240622	6	2	1	0.5	0.142857	0.2
DESERT	ZD	1	HG	2.47684	0.0845983	0.103203	0.298395	0.25347	6	3	1	0.5	0.285714	0.2
DESERT	ZD	2	HG	2.17939	0.0673357	0.590424	0.300053	0.248677	5	3	0	0.375	0.285714	0
DESERT	ZD	3	HG	3.5446	0.146567	0.176619	0.285605	0.249547	4	3	2	0.25	0.285714	0.4
DESERT	ZD	4	HG	3.04033	0.117301	0.4357	0.288648	0.244088	4	4	1	0.25	0.428571	0.2
DESERT	ZD	5	HG	1.51353	0.0286915	0.270448	0.225909	0.187825	4	2	1	0.25	0.142857	0.2
DESERT	ZK	1	HG	10.5405	0.552583	0.525507	0.324181	0.27271	5	3	2	0.375	0.285714	0.4
DESERT	ZK	2	HG	6.3775	0.310979	0.519887	0.297306	0.241898	4	3	1	0.25	0.285714	0.2
DESERT	ZK	3	HG	6.06474	0.292827	0.434876	0.285817	0.240061	4	3	1	0.25	0.285714	0.2
DESERT	ZK	4	HG	8.57775	0.438673	0.588813	0.278539	0.233273	6	2	0	0.5	0.142857	0
DESERT	ZK	5	HG	5.86216	0.28107	0.436082	0.252191	0.213176	5	2	0	0.375	0.142857	0
MEADOW	CY	1	NG	1.17312	0.00893516	0.950887	0.291066	0.281524	5	3	1	0.375	0.285714	0.2
MEADOW	CY	2	NG	1.95692	0.0544243	0.455471	0.36873	0.348818	6	3	2	0.5	0.285714	0.4
MEADOW	CY	3	NG	1.27653	0.0149365	0.516648	0.363042	0.327457	5	3	2	0.375	0.285714	0.4
MEADOW	CY	4	NG	2.3819	0.0790884	0.599507	0.283368	0.257145	5	2	0	0.375	0.142857	0
MEADOW	CY	5	NG	2.72615	0.0990674	0.692185	0.359232	0.335805	6	2	2	0.5	0.142857	0.4
MEADOW	HB	1	NG	5.97107	0.287391	0.390185	0.37802	0.345866	8	4	1	0.75	0.428571	0.2
MEADOW	HB	2	NG	5.49073	0.259514	0.434958	0.333415	0.289564	7	2	1	0.625	0.142857	0.2
MEADOW	HB	3	NG	4.42987	0.197945	0.387405	0.364236	0.320757	8	3	2	0.75	0.285714	0.4
MEADOW	HB	4	NG	2.69678	0.097363	0.340873	0.287387	0.245477	6	2	0	0.5	0.142857	0
MEADOW	HB	5	NG	4.33237	0.192287	0.576835	0.333629	0.283483	7	2	0	0.625	0.142857	0
MEADOW	HBY	1	NG	7.2582	0.362091	0.303412	0.575068	0.484077	10	8	4	1	1	0.8
MEADOW	HBY	2	NG	6.39261	0.311856	0.496597	0.523337	0.438615	10	7	2	1	0.857143	0.4
MEADOW	HBY	3	NG	5.61263	0.266589	0.381456	0.530043	0.425602	10	6	2	1	0.714286	0.4
MEADOW	HBY	4	NG	4.18887	0.183958	0.514183	0.504656	0.425017	10	5	2	1	0.571429	0.4
MEADOW	HBY	5	NG	4.31542	0.191303	0.264555	0.553534	0.471648	10	7	4	1	0.857143	0.8
MEADOW	HX	1	NG	9.8679	0.513549	0.475665	0.421877	0.347856	9	4	1	0.875	0.428571	0.2
MEADOW	HX	2	NG	10.4747	0.548763	0.452605	0.46354	0.378597	9	5	2	0.875	0.571429	0.4
MEADOW	HX	3	NG	7.94736	0.402088	0.38232	0.448	0.367242	8	6	1	0.75	0.714286	0.2
MEADOW	HX	4	NG	9.56083	0.495728	0.314024	0.373398	0.301866	7	3	1	0.625	0.285714	0.2
MEADOW	HX	5	NG	11.6845	0.618979	0.305776	0.504183	0.426227	9	8	2	0.875	1	0.4
MEADOW	HY	1	NG	5.20879	0.243151	0.272478	0.487819	0.379963	7	6	4	0.625	0.714286	0.8
MEADOW	HY	2	NG	6.59823	0.323789	0.333271	0.447243	0.361793	8	6	1	0.75	0.714286	0.2
MEADOW	HY	3	NG	10.8182	0.568702	0.28559	0.452445	0.359342	7	7	1	0.625	0.857143	0.2
MEADOW	HY	4	NG	10.6075	0.55647	0.467666	0.457736	0.358338	8	5	4	0.75	0.571429	0.8
MEADOW	HY	5	NG	5.03642	0.233147	0.241378	0.364874	0.282069	8	4	1	0.75	0.428571	0.2
TYPICAL	XD	1	NG	6.71334	0.33047	0.364506	0.327325	0.283926	8	2	0	0.75	0.142857	0
TYPICAL	XD	2	NG	9.25709	0.4781	0.349789	0.384942	0.338292	9	3	1	0.875	0.285714	0.2
TYPICAL	XD	3	NG	6.5236	0.319458	0.309158	0.283207	0.240337	7	1	0	0.625	0	0
TYPICAL	XD	4	NG	6.85984	0.338972	0.270983	0.313727	0.276926	8	1	0	0.75	0	0
TYPICAL	XD	5	NG	8.16704	0.414837	0.379198	0.380158	0.339225	9	3	2	0.875	0.285714	0.4
TYPICAL	XDY	1	NG	2.88472	0.10827	0.24481	0.369131	0.322715	9	3	0	0.875	0.285714	0
TYPICAL	XDY	2	NG	3.71858	0.156665	0.214428	0.346394	0.302144	7	3	1	0.625	0.285714	0.2
TYPICAL	XDY	3	NG	2.31953	0.0754687	0.23141	0.315855	0.269183	7	4	0	0.625	0.428571	0
TYPICAL	XDY	4	NG	2.31412	0.0751549	0.0913999	0.251505	0.22328	5	1	1	0.375	0	0.2
TYPICAL	XDY	5	NG	2.49103	0.0854219	0.261946	0.31705	0.267991	7	2	0	0.625	0.142857	0
TYPICAL	XY	1	NG	2.77512	0.10191	0.322916	0.390746	0.345357	8	5	1	0.75	0.571429	0.2
TYPICAL	XY	2	NG	2.17367	0.0670036	0.316262	0.406459	0.342689	7	5	1	0.625	0.571429	0.2
TYPICAL	XY	3	NG	2.92776	0.110768	0.276331	0.317936	0.267938	8	2	0	0.75	0.142857	0
TYPICAL	XY	4	NG	1.8184	0.0463849	0.375135	0.29073	0.249654	5	2	1	0.375	0.142857	0.2
TYPICAL	XY	5	NG	1.87733	0.0498047	0.345253	0.29881	0.252763	5	1	0	0.375	0	0
DESERT	ZD	1	NG	2.23638	0.0706429	0.528634	0.342231	0.288864	7	3	0	0.625	0.285714	0
DESERT	ZD	2	NG	3.84682	0.164107	0.535174	0.338338	0.281274	6	3	2	0.5	0.285714	0.4
DESERT	ZD	3	NG	4.15812	0.182174	0.633368	0.312574	0.255938	5	4	1	0.375	0.428571	0.2
DESERT	ZD	4	NG	3.67603	0.154195	0.569345	0.344597	0.282705	5	4	2	0.375	0.428571	0.4
DESERT	ZD	5	NG	4.34618	0.193088	0.663239	0.324699	0.270769	4	4	1	0.25	0.428571	0.2
DESERT	ZK	1	NG	8.66631	0.443813	0.70568	0.399267	0.350209	8	6	1	0.75	0.714286	0.2
DESERT	ZK	2	NG	4.91747	0.226244	0.420548	0.393725	0.344478	7	3	2	0.625	0.285714	0.4
DESERT	ZK	3	NG	6.23464	0.302688	0.646664	0.391177	0.349418	7	3	2	0.625	0.285714	0.4
DESERT	ZK	4	NG	5.94599	0.285936	0.616688	0.403634	0.361039	7	5	1	0.625	0.571429	0.2
DESERT	ZK	5	NG	8.04148	0.40755	0.631577	0.388106	0.350439	7	3	1	0.625	0.285714	0.2
